# Supplementary material for: Organoid platinum-resistance model identifies KRT17 as a biomarker of targeted therapy in ovarian cancer
Source: iScience. 2025 Nov 10;28(12):113999. doi: 10.1016/j.isci.2025.113999 (PMC12702183; doi:10.1016/j.isci.2025.113999)
Supplement: Table S1. Clinical characteristics of patients corresponding to organoid lines used in this study, related to — Figure 1 [file mmc2.xlsx]

## Sheet: Table S1
	Organoid line	HGSOC_06	HGSOC_08	HGSOC_14	HGSOC_20
	Histology	Serous	Serous	Serous	Serous
	Grading	High grade	High grade	High grade	High grade
	macroscopic tumorrest	no	no	no	no
	FIGO stage	IIIC	IIIC	IIIB	IIB
	BRCA1/2 or HRD	no mutation	no mutation	no mutation	no mutation
	Age at diagnosis	46	80	60	55
	First line chemo therapy	Responder	Responder	Responder	Responder
	clinical outcome	long term progression free (>36 months)	dead after 24 months	3rd recurrence platinum-resistant	long term progression free (>24 months)
