# Supplementary material for: Organoid platinum-resistance model identifies KRT17 as a biomarker of targeted therapy in ovarian cancer
Source: iScience. 2025 Nov 10;28(12):113999. doi: 10.1016/j.isci.2025.113999 (PMC12702183; doi:10.1016/j.isci.2025.113999)
Supplement: Table S2. Differentially expressed genes in ptGPC organoid lines, related to Figure 3 [file mmc3.xlsx]

## Sheet: Table S2
		"baseMean"	"log2FoldChange"	"lfcSE"	"stat"	"pvalue"	"padj"
	BNC2	304.420358697178	-2.23872032937311	0.303324321041385	-7.38061597463417	1.57558861369134e-13	3.42296626324443e-09
	ELF5	763.98578809043	3.06466533750991	0.42106617183876	7.27834611867959	3.37937405154224e-13	3.67084506348776e-09
	VIM	2702.13373110351	-2.28650404706775	0.33108187630344	-6.90615890122643	4.97952201094441e-12	3.60600385625891e-08
	MYBPC2	1812.99201278612	-2.58002584219005	0.392428728981179	-6.57450806134478	4.88142854793948e-11	2.65122588009963e-07
	SLC1A6	1305.74082131764	4.14915811142712	0.639497066688108	6.48815815984145	8.68920401225495e-11	3.53590631870629e-07
	SPINK5	317.369525974097	3.22508806242431	0.498426558231442	6.47053815484438	9.7654489814673e-11	3.53590631870629e-07
	NLGN4X	138.561119754315	-4.57183227767173	0.71242869760387	-6.41724890230881	1.38758958955933e-10	4.3064834047395e-07
	CHRM4	188.392291336864	2.35726007157439	0.369728650539907	6.37564892018007	1.82189855145013e-10	4.94759325378175e-07
	PAQR8	738.076324325921	-2.5185878734945	0.403752724422034	-6.23794644878204	4.43352365461985e-10	1.07020334885129e-06
	TNFRSF10D	1081.13084012723	-1.65951758654616	0.268735759963134	-6.17527636356923	6.60478354310527e-10	1.35577942208356e-06
	MGP	122.037166751982	5.37955488772556	0.872005505966803	6.16917536748943	6.8647059346003e-10	1.35577942208356e-06
	SIDT1	101.705206958246	3.88193189150204	0.636137981306236	6.10234258223498	1.04525037203634e-09	1.89233869437413e-06
	ARHGEF40	839.819682028276	1.79253574862072	0.29613298013535	6.05314459673296	1.42045255375892e-09	2.37379474849327e-06
	TMEM40	162.645524224226	3.15709795447669	0.536571280403461	5.88383700317093	4.00862633761534e-09	6.22052908462095e-06
	IFI44	146.049715658596	3.14879536309389	0.548036381061532	5.74559549677114	9.15980427988386e-09	1.32664498653651e-05
	SPRR3	90.290027013665	5.40467397587223	0.964139131980018	5.60569921560267	2.07415896178719e-08	2.77447056495301e-05
	MAGEB2	229.602345435297	-3.56461573178444	0.636790120225877	-5.59778743194073	2.17104716244884e-08	2.77447056495301e-05
	CNTN1	272.041119887756	2.61445056493618	0.475949101859452	5.49313057787474	3.94870606493006e-08	4.76586884781142e-05
	DISC1	164.060827901796	-2.1621448330369	0.397831899035514	-5.43482017977621	5.48517202948537e-08	6.27186117581945e-05
	VANGL2	918.94257492758	1.29480716331832	0.241940231247269	5.35176459344207	8.71006617453104e-08	9.46130938208434e-05
	NEURL1B	603.998194719999	1.35478827988042	0.255159146235883	5.3095814900869	1.09877248070051e-07	0.000113670629253422
	CEACAM1	429.00073943255	2.46047149160588	0.471916290111314	5.21378800258306	1.85022908474794e-07	0.000182710122118859
	SPRR1B	57.7023811488405	8.57465815509122	1.65440903916089	5.18291302339609	2.18446923187222e-07	0.000201051131121947
	UPK1A	78.1444412775304	2.06322151008675	0.398319456225295	5.17981604423501	2.22104816889608e-07	0.000201051131121947
	TAC3	764.812795464956	3.55207580235919	0.686825584528842	5.17172901297189	2.31937782163488e-07	0.000201553932700071
	RP11-214O1.2	107.612127503993	4.17224239625213	0.821683470708066	5.07767594820522	3.8207962657407e-07	0.000319256918743141
	FGFRL1	2628.88708525003	-1.7158205021699	0.341773238825696	-5.02034772548405	5.15780250213712e-07	0.000402091889088479
	INHBA	231.165153681978	2.65054725837535	0.528056677468547	5.01943706323688	5.18231203428189e-07	0.000402091889088479
	ARHGAP31	323.120638873689	1.7481420327311	0.349890748680405	4.99625108501476	5.845554177428e-07	0.000437532282145367
	SERPINF1	978.784891523758	-1.72275422166985	0.345250053124087	-4.98987387860205	6.04187271086813e-07	0.000437532282145367
	ALDH2	1283.88395004666	-1.33424660362323	0.270091668097423	-4.93997690866182	7.81318229467532e-07	0.000530441829224442
	THSD4	3082.34983650231	1.63476440776362	0.332580894261149	4.91538881508922	8.86064267860826e-07	0.000583325643008377
	STEAP4	1129.77475768673	2.08410450977434	0.42518558690578	4.90163489534319	9.50423523827204e-07	0.00060729267809253
	TRIM63	219.89740827577	4.98801530713405	1.02004713302825	4.88998512483043	1.00843597956987e-06	0.000625950618747296
	COL26A1	329.03485023651	-2.0558442315247	0.43017360775637	-4.77910358621775	1.76078466015297e-06	0.00103386612815738
	FXYD5	1431.06243149275	1.52700178996901	0.325574255291071	4.69017978280818	2.72965103365381e-06	0.00156057022910866
	DUSP4	488.869438469744	1.27414307989473	0.273130788673834	4.66495588461938	3.08683255515633e-06	0.00171952403232747
	ALOX5	489.070483826802	2.64299474642831	0.570006905418773	4.63677671498832	3.53884333940974e-06	0.00192203428871691
	PKNOX2	87.2569932640727	2.21698263013543	0.481967260252119	4.59986146979302	4.22771992906053e-06	0.00224017598680097
	NOTUM	215.816720453668	-1.26927753595301	0.287086593801282	-4.42123583392261	9.81379910704715e-06	0.00484556330910453
	IFNLR1	420.292174633452	1.46001089278302	0.331258237314841	4.40747045150567	1.04584863089292e-05	0.00504912477914414
	GALNT9	78.5717367790412	2.59510504918722	0.593521623595286	4.37238500843026	1.22896550816781e-05	0.00580419036194472
	CNTN5	170.978780697803	-3.19730529684709	0.739017929508314	-4.3264245279872	1.51549212324844e-05	0.00700512050586645
	SMARCA2	1091.74914595191	-1.8358475216748	0.427405699183729	-4.29532765983455	1.74435504415584e-05	0.00777112684751405
	METRNL	2496.87930101807	0.942952719976804	0.219584330579408	4.2942623341505	1.75275127976151e-05	0.00777112684751405
	MB	84.0684513108313	3.67992816636076	0.859698468693476	4.28048705490114	1.86484735046451e-05	0.00794388405663556
	DNALI1	99.997829065393	-3.89835974358055	0.918673874961889	-4.24346424757346	2.20095451719602e-05	0.00919533401655454
	MAGEC2	170.367140993358	2.93672909498334	0.693547502313618	4.23435898072829	2.29204559956813e-05	0.00939522465105995
	CDA	871.819985842643	1.21298677402405	0.291226865270616	4.16509229976743	3.112266271959e-05	0.0125211082885758
	RGCC	305.438181583095	-2.56290260989689	0.61718040480252	-4.15259880247971	3.28720752584987e-05	0.012984469727107
	NECTIN3	731.85093031198	-1.73318123858101	0.419619783708443	-4.13036111706603	3.6219385007949e-05	0.0140511810588874
	IL22RA1	162.880260567895	1.77842741207219	0.434028922235303	4.09748595303987	4.17661504186478e-05	0.0156443037559504
	NRXN3	309.658525201162	-1.92802077225254	0.47302657366461	-4.07592486256293	4.58318174091241e-05	0.016876207342597
	IVL	100.087932714273	3.02134525102889	0.744610229163837	4.05761985625918	4.95753762974852e-05	0.0168892872656534
	SRPX	156.677542222745	1.40447563669451	0.346173254129502	4.05714658755554	4.96759054818407e-05	0.0168892872656534
	KRT80	4980.29985298009	1.52779308890257	0.376602617059817	4.05677767411773	4.97544020714302e-05	0.0168892872656534
	NRP1	776.139772920442	-1.88973780302709	0.466823720135418	-4.04807579717437	5.1640424551201e-05	0.0172598188211514
	LYPD3	535.356885787522	1.04393632549609	0.259363493413695	4.02499330864182	5.69769355711324e-05	0.0186750054057875
	AKAP12	4613.42430343941	-1.75790597606052	0.437022774249077	-4.02245850706769	5.7593802632348e-05	0.0186750054057875
	RP11-706O15.1	1857.29355620979	-1.1312458022346	0.287060492433689	-3.94079238366777	8.12128947627736e-05	0.0255702918655254
	OAS1	243.786332932779	2.7639685700347	0.704447936291096	3.92359524053251	8.7237255146727e-05	0.0270747052580378
	OLFML2B	81.4743804644853	2.5404292425562	0.650019473750867	3.90823559161532	9.29726231965899e-05	0.0284483132245904
	RNF222	66.3018606798615	1.97649992472385	0.509705994784116	3.87772548282661	0.000105437591840034	0.031150141602929
	CACNB4	131.354931834384	3.12123581797453	0.805763936292817	3.87363553689783	0.000107223729829189	0.031150141602929
	KREMEN1	1296.2339532865	-1.14943084470925	0.297292464622594	-3.86633023534058	0.000110485309244435	0.0315828071491494
	PNMA2	517.447888655026	1.25093071663395	0.325199609457869	3.84665503971344	0.000119741371145234	0.0333510421555156
	CA8	1171.22466945373	-2.43920646078817	0.640640731851875	-3.80744829280094	0.000140408084437681	0.0386122232203622
	PDLIM1	4490.61020674791	-1.20764424360317	0.318063964509337	-3.7968596834481	0.00014654068041355	0.0397949535248046
	SORBS2	434.19056433348	-1.26967026668894	0.335199665580764	-3.78780290394718	0.000151985338354695	0.0402668472653141
	LINC02381	200.258447311012	1.57949893105432	0.417898619592921	3.77962227439977	0.000157066448086739	0.0406384916971618
	CACNA1B	148.796557912911	-1.49846679452566	0.399502823662458	-3.7508290449324	0.00017625084299185	0.0450476419293877
	ADGRF5	127.621401901991	1.89445980718117	0.506352369160424	3.74138628070872	0.000183007983470622	0.0462307958244101
	CERK	1785.77618806501	-1.3559023182302	0.362834381044184	-3.73697309038937	0.000186248847457333	0.0463557040011943
	RBP4	326.880235603599	2.65916642473839	0.712378309429142	3.73280094233819	0.000189362242639474	0.0463557040011943
	SLC35F3	137.212083186842	1.57701947475534	0.42255756780556	3.73208195736541	0.000189903689579116	0.0463557040011943
	UST	370.34387351275	-1.41217957174417	0.379222465747846	-3.72388162436336	0.000196182940613334	0.0473563820536076
	CYP1B1	1505.80035388986	1.97396063595268	0.53178373497158	3.71196128452138	0.000205659450043928	0.0490983687055421
	SNX25	601.044973919087	-1.03252852902217	0.278504626075062	-3.70740171742744	0.000209396640989367	0.0494471959292827
	CDH12	67.4114335896676	-2.94182532792801	0.795180103779314	-3.69957109583875	0.000215964136273529	0.050449686672499
	TMEM108	151.960060305617	-2.45521583126687	0.666085017393917	-3.68603972038434	0.000227770817022694	0.0526417127640217
	SPOCK2	335.570816541485	2.32405490575387	0.632473214822968	3.67455071817451	0.00023826831264206	0.0541963098115749
	ABCC6	268.67801926848	-1.14899941481661	0.312802000363754	-3.67324829598419	0.000239486570398674	0.0541963098115749
	CSF1R	63.4103268679756	4.78847145656495	1.3071494666456	3.66329297356722	0.000248993471467133	0.0557177897899087
	GSDMC	81.7940530275959	2.37504300526046	0.649141511505734	3.65874460832333	0.000253453758874486	0.0557177897899087
	RRM2B	1628.32070774252	-0.807831985184705	0.22141716635239	-3.64846140203521	0.000263815527944391	0.0573139234459189
	RNF19B	1036.19095292617	-0.845856515664946	0.232842395838456	-3.63274270829868	0.00028042460075305	0.0603190539738615
	LAMA3	6297.37751560845	-2.89744539660549	0.800548840375108	-3.61932370703061	0.000295373958905944	0.0629117574238394
	CRISPLD1	2295.6741490802	-1.70800071090971	0.473856876164408	-3.60446539202927	0.000312796123996638	0.0659756873187083
	OTUD3	1364.3235268415	-1.32464420998968	0.368647355434996	-3.59325569669863	0.000326571834747592	0.0681345342256514
	NKX1-2	239.546864708349	1.51055406549587	0.420639986416007	3.59108528498751	0.000329303847810973	0.0681345342256514
	C14orf132	825.722551753335	1.80198758366456	0.502906420197322	3.58314690625251	0.000339479554780359	0.0695772955434274
	PRSS23	3563.68685484187	-1.61775904413915	0.453747763784508	-3.56532675918034	0.000363403143069047	0.0737844232072435
	CST6	326.352741260949	2.24296150638745	0.630309964867385	3.55850554712293	0.000372970915574882	0.0743375517510488
	ID3	3195.93573613646	1.40634654680765	0.395793301249367	3.55323483840771	0.000380524602853519	0.0746399989627902
	BEX1	538.434242296751	1.07732130183768	0.30324372894153	3.55265813937214	0.000381359718521046	0.0746399989627902
	MARVELD1	1399.06718848516	0.835926035293209	0.235541106475371	3.54896029742738	0.00038675538905335	0.0749835605754606
	HS6ST2	562.574107355898	-2.5435673501495	0.721256286329312	-3.52657910698356	0.000420965386436271	0.0802234475467367
	BAG2	1021.19760686198	-1.17325439493253	0.333210796198446	-3.52105756571522	0.000429829293387446	0.0812003599899327
	PROCR	118.001625909555	1.35993629130756	0.386976189571975	3.51426348171899	0.000440975177086341	0.0825878079500065
	TENM1	524.993049836357	3.26057656703583	0.930965524525084	3.50236016387305	0.000461155780870709	0.0855423182707878
	SLC7A2	3090.15821060257	-1.37046275140046	0.392506703870894	-3.49156520865753	0.000480199233469921	0.0876666247658323
	BCL6B	100.721351135712	2.16239505161883	0.621098576113341	3.48156497983055	0.000498492815853511	0.0902479702034794
	PLCG2	631.074562570507	-1.09080207404515	0.315525803795207	-3.45709308375025	0.000546036201951209	0.0971113813047098
	C1orf115	1036.93874530973	0.888380163812673	0.257322768515737	3.45239626068435	0.000555631084987641	0.0971113813047098
	THSD1	81.2414211261347	2.18355979656403	0.633200361367876	3.44845001643236	0.00056381381133406	0.0971113813047098
	LRP2	3735.17339557281	-3.12902298294599	0.907430122822502	-3.44822472193602	0.000564284340084136	0.0971113813047098
	RERG	665.100790546485	1.90196024688061	0.551712888780453	3.44737323625852	0.000566065977353464	0.0971113813047098
	PPP2R2C	590.116212018676	1.55331344629993	0.45068025764563	3.44659749334151	0.000567693690480927	0.0971113813047098
	FOXC1	817.711690255757	1.57093163970753	0.456354503252437	3.44234937644201	0.000576684917048874	0.097878748616303
	MLKL	85.2987967567474	1.75288515767388	0.509745195873762	3.43874777410943	0.000584411458729063	0.098421232099914
	MT-TC	1494.10314970374	-1.26522591629384	0.368664611674704	-3.43191582871596	0.000599333540350182	0.100157855108521
	CAMK1D	677.685629050807	-0.908421585303008	0.265246830769419	-3.42481598241114	0.000615215967031401	0.102027228120284
	DMBX1	57.0008937651485	1.9913161172526	0.583639049372976	3.41189664980768	0.000645125675452177	0.106172663246487
	MOB3B	897.292152331547	-1.30418022766673	0.382474400617674	-3.40984971951209	0.000649986845191385	0.106172663246487
	DOK5	412.249034848724	1.55076653135422	0.455257820324405	3.40634792445561	0.000658382180826825	0.106741439391513
	TSPAN2	1000.75048874726	1.38175483852893	0.409211438607887	3.37662809043066	0.000733801960620724	0.117219467606509
	SLC6A20	814.210067254885	-2.21409261540458	0.657126540141436	-3.36935503309307	0.000753443123378609	0.119470885015156
	CRYZ	992.677408500236	-1.59196453180831	0.473559194342321	-3.36170124205746	0.000774638867132538	0.119470885015156
	HMGCLL1	109.293673843308	2.32639979186575	0.692254302972813	3.36061441853849	0.000777693112944085	0.119470885015156
	TMC8	202.008903276799	-1.31828075685745	0.3923888609062	-3.35962838958515	0.000780473768907182	0.119470885015156
	JSRP1	222.37152393452	-2.02939872371731	0.604225777692475	-3.35867617476953	0.000783167824367675	0.119470885015156
	NOS1AP	183.886709470919	1.15831135066016	0.344932446231415	3.35808174416578	0.000784853991796272	0.119470885015156
	ENPP3	110.720098467162	-3.52693785714891	1.05078931660685	-3.35646527939388	0.000789456327117867	0.119470885015156
	KLK6	2551.44632338844	1.29565413857609	0.386166426451142	3.35517033545125	0.000793161298266858	0.119470885015156
	PKP1	193.083792802653	2.47771962928905	0.738801921482906	3.35369949270817	0.000797389105969971	0.119470885015156
	PPFIA4	310.210627366257	2.11735597085826	0.631886276259881	3.35084975003863	0.000805640016163994	0.119880338021663
	GPRIN2	128.066166327214	1.73913142425611	0.519335985204191	3.34875971202403	0.000811741623128536	0.119966576615425
	FREM2	3407.57747608847	-1.28510965491938	0.384647531806567	-3.34100585251029	0.000834754634235535	0.122312591411666
	KRT81	365.655035257306	1.25984932808553	0.377451276529818	3.33778001671695	0.00084450580951668	0.122312591411666
	UNC80	96.4608157851721	-2.13807082753584	0.641170378900348	-3.33463755952479	0.000854106438301419	0.122883856768863
	SLIT2	1501.74584260671	-1.21074510687454	0.365588515739778	-3.31177007687061	0.000927077056375391	0.132504927958917
	CPLX2	76.269383209556	4.43143813290279	1.34012683932025	3.30673038020083	0.000943916968920018	0.134030040194689
	SINHCAFP2	394.369252105868	-0.853657840660491	0.25894213176424	-3.29671280159895	0.000978234763246711	0.138000975529447
	DNM3	618.924641227798	-1.00374714303927	0.304709545067971	-3.29411125869182	0.000987334096822534	0.138386020990126
	ALDH1L1	669.533782474091	1.75501564191377	0.536177705662402	3.2731977166891	0.00106338064925674	0.147707819940435
	SMIM5	69.1003610396382	1.29193569920518	0.394831301456876	3.27212076255886	0.00106743971142225	0.147707819940435
	ALOXE3	79.1136590486681	1.46578775832032	0.448272856256425	3.26985615538105	0.00107602186225637	0.147953006060251
	CWH43	530.533676128466	2.49666029712134	0.764681128926868	3.26496915207661	0.00109475998549842	0.149582771603479
	IPMK	1330.13472980737	-1.25657650945348	0.38582184899152	-3.25688271086249	0.00112642967143098	0.149946022713272
	SYNE2	3822.72126624154	-1.22515233257811	0.376562364036362	-3.25351774257453	0.00113985606897052	0.149946022713272
	SYNE1	116.217808217262	-1.42081694114833	0.436832933531765	-3.25254080469878	0.0011437817206252	0.149946022713272
	CRLF1	150.226562436671	-1.22659251978725	0.377128341836975	-3.25245382994174	0.00114413181839482	0.149946022713272
	CHDH	619.615842669441	-0.905063150907882	0.278388935956353	-3.25107442865396	0.00114969755458145	0.149946022713272
	SRPX2	244.947940220019	2.388767831091	0.735567976686221	3.24751471896934	0.00116417642466914	0.150546028725816
	ENTPD1	746.688188270356	-1.29561137414686	0.400030858651344	-3.23877857452013	0.00120042728306905	0.15319904593206
	LAMA4	2221.33257745725	1.84347656429856	0.569412875493191	3.2375041795496	0.0012058017334413	0.15319904593206
	FRG1FP	112.726892774781	1.59205632331495	0.492672273867202	3.23147132031238	0.00123154682113767	0.153918688390488
	LIMS4	104.234602257101	-2.7709142382503	0.857552665324376	-3.23118841593499	0.00123276648008952	0.153918688390488
	LOXL3	321.77364775782	-1.06561473642062	0.330412914749856	-3.2251001363774	0.00125928613841679	0.156331379183456
	GPR83	63.1614569847624	-3.86629887564062	1.20043563597906	-3.22074650215405	0.00127857185847994	0.157823713781118
	KANK4	201.899988814277	-1.90062374083724	0.59065995555418	-3.21779684396245	0.00129179279356825	0.158554793447855
	TWIST1	696.468511390162	0.772874169775148	0.24081548210261	3.2094039927459	0.00133010458713882	0.161310659605727
	CNGA1	68.9196178357244	2.23780137049669	0.697491185997538	3.2083579196721	0.00133495250389614	0.161310659605727
	C11orf45	129.215372810478	1.49301223863208	0.465399883641218	3.20802022327763	0.00133652100018554	0.161310659605727
	PXDN	9546.55904578844	-2.16501764436859	0.676134299248094	-3.20205267914411	0.00136452042122095	0.163780144480802
	STON1	415.49627593891	-1.36710086706502	0.427384018206514	-3.19876459770761	0.00138017814939521	0.164318895299656
	FBLL1	78.8913034801925	1.63592782029859	0.511761650016081	3.196659656399	0.0013902886221251	0.164318895299656
	LINC01091	225.101015997039	1.42363816617834	0.445392587486099	3.19636699437162	0.00139169973464381	0.164318895299656
	HS3ST3B1	359.927398234236	2.78639794048323	0.873256972540097	3.19081098474171	0.00141874063639092	0.164971777337365
	TCEAL5	191.819774202457	1.41673046300324	0.444009415734641	3.19076671078962	0.00141895804829001	0.164971777337365
	TMTC2	1223.09498038451	-0.947670887224085	0.297183098704102	-3.18884516433304	0.0014284236531373	0.164971777337365
	GLCE	2268.64946782351	-0.958031568162515	0.300436704591848	-3.18879668668989	0.00142866320674066	0.164971777337365
	TBX3	107.756445542113	-2.54154739679867	0.798273299041675	-3.18380609729749	0.00145352343235685	0.165328777842683
	SUSD5	107.486744723436	-1.4879063430258	0.467968573807653	-3.17950056115813	0.00147529083780664	0.166930695059111
	LINC01234	264.163477398409	1.93481355448017	0.610862339028347	3.16734791271915	0.00153836152858524	0.173165306779867
	LIN28A	611.799295751146	-1.46516663013682	0.463192862671422	-3.16318913397458	0.00156050913600434	0.173217643539053
	NPTX2	2438.36739428155	2.31142452220527	0.730759058596505	3.16304600677081	0.00156127656144097	0.173217643539053
	MPV17L	334.376257142878	-1.43074555861124	0.452642706017924	-3.16087178604527	0.00157297720658264	0.173217643539053
	SYN1	82.1097035596554	-2.40039677085916	0.759477742073637	-3.16058870179032	0.00157450656056729	0.173217643539053
	TMSB4XP4	94.714447729961	1.59308148707302	0.504169197880741	3.15981518460368	0.00157869244744453	0.173217643539053
	CD8B	51.8821033112355	2.52061617350102	0.798993258647484	3.15474022617895	0.00160641068601975	0.175373226903412
	MUC20	845.022889722271	1.74654787476616	0.554511067633033	3.14970787187605	0.00163433793994662	0.176246282433508
	RP11-867O8.9	53.1416374644924	-2.58858129666032	0.821940610792827	-3.14935320468401	0.00163632293664507	0.176246282433508
	MUC20P1	521.944170263374	1.8116168545808	0.575313553847441	3.14892086665699	0.00163874564103883	0.176246282433508
	PID1	133.802456078808	2.05620067144416	0.656101398972243	3.13396782062211	0.00172459767621375	0.183661198606587
	IRF9	73.2030460237902	1.51375288196889	0.483864039025463	3.12846742034746	0.00175720490477049	0.186220861249458
	SYT17	514.38864917495	1.04592812485689	0.334938813767451	3.12274386205679	0.00179173603610999	0.188677444310022
	CACNA2D3	87.1149097308078	-1.64571152307845	0.527471117198588	-3.12000310428154	0.00180849134060744	0.188891703724503
	TNFRSF10C	63.6470658842395	-2.09615955784372	0.67275619466301	-3.11577890247998	0.00183459769051715	0.190281160301883
	RIC1	837.433458084351	-0.945571489500923	0.303773750543857	-3.11274916877456	0.00185353476741822	0.190281160301883
	AFF2	71.7925620888947	-2.02849848888884	0.651783996558036	-3.11222506167842	0.00185682881399306	0.190281160301883
	TMTC1	5766.45042836832	-1.07851400463591	0.347371858705799	-3.10478231787145	0.00190419108295507	0.194218550597178
	HTR1D	453.898841419223	1.50845080087585	0.488036807439607	3.09085457875534	0.00199581353107148	0.20261237832957
	MYO10	5526.04029793357	-0.843575664123582	0.273621251958273	-3.08300491312797	0.00204921771700733	0.20610766158326
	ABI3BP	122.467436661166	1.4477245996482	0.470170747235156	3.07914647638451	0.00207594587427304	0.206880385865054
	THBS1	1122.7725530067	-0.971198614952158	0.31563005658541	-3.07701562220945	0.00209084342735987	0.207413577440152
	NPNT	498.65362802779	-1.68174578380641	0.546854088545016	-3.07530988436227	0.00210283943720995	0.207655394424483
	CLN5	276.752468933128	-0.977712078196702	0.318196165736281	-3.07267083478003	0.00212152361126879	0.207750915640009
	RHPN1	2613.88228183781	0.929401730359926	0.302493076546424	3.07247273547859	0.00212293225648248	0.207750915640009
	ARMCX2	1639.3771768694	1.05175241164213	0.342668641054145	3.06929869160669	0.00214561953561168	0.209029526507461
	STMN3	1110.14546451324	-1.02582000057162	0.334562823276238	-3.06615059774477	0.00216834071036533	0.209238617924151
	SLC6A17	653.2828038432	1.62256192322036	0.52920943617966	3.06601094442602	0.00216935374059209	0.209238617924151
	LAMA1	1440.93659099247	-1.57901841374787	0.515176361818952	-3.06500556076131	0.00217665950061488	0.209238617924151
	ECM1	176.589512057124	1.36801705481233	0.447272834327396	3.05857398397454	0.00222393157779717	0.212841028756139
	ALDH1A2	291.653392851746	2.25165263023574	0.737180707007137	3.05441068768222	0.00225503147115235	0.21487087153853
	FRAS1	1412.73378440252	-0.914661622041905	0.30065796521043	-3.04219986788554	0.00234855895480393	0.221471064008534
	BTG2	887.170206866465	-1.21475221307828	0.40014196688361	-3.03580307394155	0.00239895989935457	0.22323051112852
	H1-10	3627.90978926821	0.621275133114897	0.204797720390945	3.03360375266348	0.00241651600835126	0.22323051112852
	COL1A1	865.188946853055	0.9028928599483	0.297679919822436	3.03309964772521	0.0024205565628023	0.22323051112852
	ADAMTS18	117.619043415319	-3.0125995673443	0.99383942957436	-3.03127394395545	0.00243524193958385	0.22323051112852
	MN1	117.742701924679	2.74365830900857	0.909147913424264	3.01783490727565	0.00254587557504461	0.23141902455165
	TP53INP1	1242.0734078733	-1.11628228920946	0.37053385574163	-3.01263237329609	0.00258992454240523	0.233369002888228
	MLPH	748.987680163645	1.04681036132312	0.347748216144098	3.0102537201495	0.00261029540629871	0.233369002888228
	FCHSD1	530.349010918562	0.737789319916758	0.245311979688613	3.00755519911123	0.00263358291723724	0.234486019987619
	CALB2	105.399469825829	1.63552703556619	0.544436407429122	3.00407359472762	0.0026639087861403	0.236218034199584
	SATB1	1058.43067692898	-1.04449621605491	0.347908813281308	-3.00221258037048	0.00268024938230487	0.236700885490135
	IGFL2	57.6438839192235	-4.17641564544546	1.39248641936351	-2.99925054016286	0.00270644652099083	0.236798216519283
	SLC39A14	3177.81928896286	-1.10561908868681	0.368725573846345	-2.99848767513898	0.00271323130183387	0.236798216519283
	VGF	300.656069241394	1.24428060028403	0.41498212715861	2.99839563887641	0.00271405090510018	0.236798216519283
	TPTEP1	127.419227377206	2.66663199571473	0.889916057507338	2.99649834747784	0.00273099718228962	0.237323655140968
	SLC16A7	546.175584763256	1.73108616444498	0.578681138046002	2.9914335384945	0.00277670973005861	0.24033473659571
	FBXW4	784.799240375636	0.748293934066731	0.250745516485586	2.98427642717092	0.00284249846352044	0.245052694920562
	FGD5	173.36640147393	2.52596888921002	0.847842317084399	2.97929088736269	0.00288916357898528	0.248091220369388
	C21orf91	1231.14394192556	-0.822447937290366	0.276402099468056	-2.97554880687661	0.00292464807179377	0.248933655298787
	OAS3	1190.53715334245	1.57606073177273	0.530347058554242	2.97175350810687	0.00296104306314816	0.248933655298787
	PCDH15	107.69400849666	-3.1129406606126	1.0477011107652	-2.9712106140071	0.00296628279433489	0.248933655298787
	ISL1	366.664835484408	-1.91355167287789	0.644108923868683	-2.970851050137	0.00296975777325224	0.248933655298787
	FOXN4	65.4159165803046	3.00800707945616	1.01272790356273	2.97020262685971	0.0029760338033095	0.248933655298787
	MKX	289.860364516953	1.34726193337669	0.453739756969486	2.96923933308162	0.00298537978075536	0.248933655298787
	COL23A1	1456.01129902908	-1.63165505926071	0.549619710142095	-2.96869822743234	0.00299064138241581	0.248933655298787
	ZNF778	890.03253021606	-0.800614650274656	0.270130309176164	-2.96380903244937	0.00303856790507133	0.250539034858765
	SEMA3E	457.366359332305	1.55181740119423	0.523695372957184	2.96320624799773	0.00304452498056221	0.250539034858765
	MSX1	4357.67592537253	-1.69041979799401	0.571850586355103	-2.95605152522185	0.00311605030464283	0.253543793514477
	GRIA2	74.6598899862819	-3.14950227990093	1.06668043119681	-2.95262028606564	0.00315089283794136	0.254805829364954
	FAM225A	81.8717536418126	1.27556645565796	0.432216972104093	2.95121787894704	0.00316523554442839	0.254805829364954
	ATP8A1	367.757294770099	-1.10893265798133	0.375773020980773	-2.95107044962143	0.00316674678612371	0.254805829364954
	TMOD1	572.996163849497	-1.03073142455177	0.34991660127528	-2.94564882259155	0.00322278069575533	0.257407759615017
	LPAR6	68.331562578087	-3.59049274433087	1.21953226421745	-2.9441555993886	0.00323837143547071	0.257705565698173
	PACSIN3	1948.60270647908	0.897791792285081	0.305376621292692	2.93994932711166	0.00328265927038132	0.259405345750364
	RNF144A	808.659379269095	0.773915138196521	0.263364520161284	2.93857022852803	0.00329729946198943	0.259405345750364
	RIMS1	60.195193742542	-1.95597373353454	0.666766603047736	-2.93352085211519	0.0033514114129999	0.261904363120226
	OSR1	214.729003654342	1.78816427710683	0.611522789385946	2.92411715171302	0.00345434713614025	0.26802032690231
	FSD1L	104.483373490963	-1.1527019635503	0.394596959566795	-2.92121349545061	0.00348670803931492	0.269568441829596
	MT-TN	625.163791555716	-1.0617727919287	0.363720837796437	-2.91919703683005	0.00350934329367223	0.270356322890175
	ACTBP2	83.1099188075094	1.22642732059859	0.421181607849592	2.91187292545918	0.00359268760947679	0.275799075321142
	RYR2	72.8871261557398	2.96793913977579	1.01993180969121	2.90993879353008	0.00361499542837297	0.27653442141339
	RASSF8-AS1	316.747688152811	-1.25750797550988	0.432885477749589	-2.90494377877309	0.00367319073008289	0.280000240740529
	LRATD1	713.236638401722	1.93261195465225	0.666289562267032	2.90055865212205	0.00372498119591247	0.281969395404872
	TINCR	1238.03945645921	1.17407439770912	0.405138651964299	2.89795701302916	0.00375602066812677	0.283331767413382
	KLHL17	472.35666562676	0.760011749782762	0.262956429725387	2.89025733493745	0.00384926586047362	0.286596710245054
	STARD5	146.710952657914	0.965000173043545	0.333905984910252	2.89003556885307	0.00385198239924129	0.286596710245054
	MAGEH1	351.533270385702	1.52279718470987	0.527061018096601	2.88922369977049	0.00386194231124192	0.286596710245054
	ZMIZ1	5049.74174780802	-0.903625799238218	0.312793609648571	-2.88888830003099	0.00386606377948357	0.286596710245054
	LONRF2	1148.33852327376	-1.06015067519052	0.3671031986809	-2.88788187899187	0.00387845490504239	0.286596710245054
	SDC2	3946.3154016305	-1.14043879039156	0.396054016820458	-2.87950315350179	0.00398302314526557	0.293326026545405
	SYPL2	111.839742267051	-0.996232012688765	0.346132598183158	-2.87818026362719	0.0039997651080405	0.293563841122229
	LINC00649	564.213001316638	-1.03508160330372	0.360418553896747	-2.87188767646033	0.00408027966902426	0.295952150770297
	CMPK2	280.334221360794	1.72713725961238	0.601500064949032	2.87138333020585	0.00408679609809386	0.295952150770297
	DYRK3	311.280044286471	-1.02877245491686	0.358432359109792	-2.87019971486931	0.00410212616358711	0.29607538506289
	NDRG4	466.959976920129	1.39920171231719	0.488225561122384	2.86589196415804	0.00415836130961407	0.298858617456387
	TNFRSF19	364.605068214587	-2.89699951045199	1.01111840656951	-2.86514367815815	0.00416820074058851	0.298858617456387
	PGGHG	1006.2791486882	0.929795004862067	0.324644747054054	2.86403834745324	0.0041827737045488	0.29891696951093
	ABCC4	513.434423540644	-0.789536595174062	0.27582375029115	-2.86246776914843	0.00420356011702229	0.298985273776994
	GOLT1A	125.583135338554	1.33418785880206	0.466191464047478	2.86188821909914	0.00421125402880369	0.298985273776994
	PDCD4	1996.79398134976	0.818922893590991	0.287312100559101	2.85029030102592	0.00436793421770563	0.306767366928431
	RP1-140K8.5	265.525072534147	2.74683521942014	0.963935244488449	2.84960554676872	0.00437734792855298	0.306767366928431
	CDYL2	450.474785286119	1.18972191466599	0.418488536333008	2.84290204240931	0.00447048081120717	0.310110788628544
	MET	1776.97133767547	-1.17161355240531	0.41212756765546	-2.84284198475357	0.00447132325615341	0.310110788628544
	DENND5B	548.860230499394	-0.960423070968798	0.338017238612705	-2.84134346198016	0.0044923900672764	0.310110788628544
	PLXDC2	398.251137253489	1.68338741487999	0.592521528706696	2.84105696303447	0.00449642800543113	0.310110788628544
	PSTPIP2	415.936931139976	-1.36314267005513	0.480670704683704	-2.83591793045121	0.00456941863330285	0.314147531039571
	MAGEC1	346.944648113985	2.29606808263993	0.810494269390598	2.83292327824393	0.00461244549338994	0.31599953495333
	GLDCP1	179.404987079006	-1.55049905656293	0.547682277032442	-2.83101922699443	0.00463999317146661	0.31599953495333
	MTARC2	291.386388589231	0.751037867045753	0.265603575424154	2.82766474753356	0.00468888820245044	0.318331550619487
	HS6ST3	171.626149101998	-1.39666641789965	0.494382991239078	-2.82506971851755	0.00472703293657162	0.319921465878562
	ST3GAL1	1898.88922235073	-1.6922444558089	0.59945542369175	-2.82296963031413	0.00475810785439251	0.321024512846824
	CACNB3	717.571338426082	0.795428454741905	0.282545479933816	2.81522272070404	0.00487434397900525	0.327848677844858
	CCNG1	4642.32054293111	-0.880368829872395	0.313497595965218	-2.80821556912376	0.00498168673708978	0.333653346958328
	KANK1	657.27052544197	-1.24393441605531	0.443061165823688	-2.80759071660621	0.00499136192227648	0.333653346958328
	ADRA1B	199.257690216226	1.24227625195635	0.442638819056754	2.8065235096271	0.00500792580143892	0.333733705632701
	GCLM	1202.58161139003	-0.697917448518273	0.248928086841019	-2.80369104738272	0.00505212908985419	0.335649860786185
	PITRM1	2439.89039094997	-0.628343879399622	0.224445394634485	-2.79954008601022	0.00511754620444203	0.338959424669217
	USH1G	71.6516973211194	1.16813184479521	0.417627357481156	2.79706734693001	0.00515687827761476	0.34052638474523
	RP1-206D15.6	555.337820651558	-1.19456301180121	0.428260828644253	-2.78933521793913	0.00528163659593092	0.347707742565452
	ENG	738.970105364513	0.946113016633793	0.340038869641089	2.78236725593288	0.00539639359413427	0.354189277439779
	MICAL1	374.251281902962	0.839174969527279	0.301983434662685	2.7788774919546	0.00545470927670728	0.356067547709389
	MAOB	59.4867861867376	-2.38080722990065	0.856807975924175	-2.7786940560779	0.00545779025948108	0.356067547709389
	IRF7	502.991281443964	1.05195917721725	0.378730883039933	2.77759016844247	0.00547636431296137	0.356209624847562
	RP11-421M1.9	59.5704104842852	-1.44349305677999	0.520613650750085	-2.77267615764636	0.00555974186422762	0.360553408956254
	TMSB4XP1	137.306537672586	1.33668985312334	0.482842185462814	2.76837835087274	0.00563360126311713	0.363905785260456
	ADAM23	158.051450027119	1.99716725020526	0.722557470199467	2.7640254686647	0.00570930828210982	0.363905785260456
	B3GALT4	211.313590389363	0.867133078398654	0.313763338362276	2.76365327741844	0.00571582396791558	0.363905785260456
	PTGES	3326.38469630784	0.987101246746311	0.35718147039873	2.76358470008085	0.00571702523369318	0.363905785260456
	HS3ST3A1	298.843147886312	2.11748580585786	0.766451422371334	2.76271364897013	0.00573230321760976	0.363905785260456
	TYW3	780.580763238145	-0.75963110138859	0.274964422787026	-2.76265232312241	0.00573338024132872	0.363905785260456
	SLC30A3	97.2023056158166	1.02704536449451	0.371806761963395	2.7623095370052	0.00573940371986894	0.363905785260456
	SEMA5B	129.544420845315	3.00861109767385	1.08930041859017	2.76196634677489	0.00574544001584977	0.363905785260456
	APBA2	624.660029153279	-1.09105035288263	0.395228156857465	-2.76055825970947	0.00577026652034216	0.364415814402423
	C7orf50	2248.69405761039	0.747684064086084	0.271034710637208	2.75862845141961	0.0058044488172278	0.365512030592098
	STXBP6	1340.00197134065	-1.31875191962293	0.479121666748358	-2.75243640842391	0.00591536336364952	0.371419852818745
	DGKQ	911.33817698807	0.667131330012188	0.242631903233486	2.74956145964946	0.00596750706930571	0.372540491611111
	LPIN2	3290.54507702431	-1.09282889690588	0.397900424362617	-2.74648839255813	0.00602370175110517	0.374971119033696
	SDC1	4969.12465704735	0.650558029077435	0.237292378080458	2.74158839124977	0.00611429073207461	0.378276587940631
	NID2	1025.64080733933	-2.17861886466068	0.794681257266457	-2.74150024898623	0.00611593144057367	0.378276587940631
	HOXB-AS3	158.595615579092	1.20758038817753	0.440594630300394	2.74079688023935	0.00612903838688617	0.378276587940631
	SAMD5	240.363569349093	-2.77942815446188	1.0151108960402	-2.73805370950507	0.00618039814482315	0.380365863162275
	PELI3	641.76890937009	0.718748095550928	0.262815961152062	2.73479621405135	0.0062418906096143	0.383065179361217
	UNC13D	1333.60598164673	1.35107872961133	0.494559861346425	2.73188108297559	0.00629738660809315	0.385382321298095
	MARK1	745.817462946535	0.815740786543857	0.298847757510679	2.72961990191513	0.00634073863443282	0.386945356272621
	RESF1	1883.44041672844	-0.653501624795964	0.239632520105962	-2.72709907865175	0.00638938506412898	0.388712270330147
	TBKBP1	200.860713226454	1.17657185635502	0.431714316287117	2.72534824991194	0.00642336962248667	0.388712270330147
	ZDHHC14	331.805321405871	0.961680264366439	0.353115869387303	2.72341275976938	0.00646112775786731	0.389240002102605
	GREM2	322.412651773459	2.57522974829539	0.94570981279793	2.72306548313847	0.00646792362527228	0.389240002102605
	ANKRD28	2067.82465399192	-0.64971785111327	0.238758004221234	-2.72124008253662	0.00650375079012915	0.390314878219767
	BCAT1	8073.74740305637	-1.22869117996304	0.452230950530248	-2.7169550835085	0.00658855484087725	0.39317635352702
	KCNH7	287.964605892466	0.937915762703011	0.345516280167596	2.71453421022033	0.0066369045075391	0.39317635352702
	FAHD2P1	88.7490971413452	-2.02417255562403	0.745738380677193	-2.71431993856333	0.00664119926946623	0.39317635352702
	ANKRD22	812.287942554445	-1.30791103012891	0.481862268101476	-2.71428397015198	0.0066419204485347	0.39317635352702
	VDAC1P8	70.7315090048542	-1.10435531817842	0.407756523202702	-2.70836946887892	0.00676147037417773	0.396688869369584
	COL4A1	4412.38684664802	-1.44020885880362	0.531885838097004	-2.70774056319387	0.00677429553676021	0.396688869369584
	SINHCAF	3284.82244787429	-0.760921877632177	0.281875859651442	-2.69949288517685	0.00694452406570397	0.404476636266538
	PHC1	598.505590150594	0.763933577743022	0.284824989908158	2.68211570195914	0.00731581524466589	0.421222749031326
	ATG16L2	555.243973221591	0.946155656279095	0.353377062188582	2.67746766136782	0.00741810131661504	0.421222749031326
	ISM2	65.0119535070705	-1.10704631369945	0.413501137943594	-2.67725094834072	0.00742290151025309	0.421222749031326
	SP5	93.1219776378171	-1.24856875620237	0.466374462747627	-2.67718079769307	0.00742445594391097	0.421222749031326
	MDN1	1490.41752670885	-0.735483091784639	0.274816025648585	-2.67627439138183	0.0074445668291645	0.421222749031326
	IFI16	51.3178643409508	2.87615593267412	1.07761418340375	2.66900341232473	0.00760766773468152	0.426579734997534
	IFT74	364.117149391826	-1.17414512978499	0.440235548462617	-2.66708386881822	0.00765125756320661	0.426579734997534
	KCNS3	90.667366217871	1.793373204322	0.672885431381144	2.6651984434274	0.00769429042131174	0.426579734997534
	ZNF329	314.000243652198	-0.964097868887399	0.361737026099444	-2.6651899013024	0.00769448587896413	0.426579734997534
	CRIM1	3880.08958452542	-1.08542500483305	0.407264440182771	-2.66516026870879	0.00769516395518411	0.426579734997534
	NRCAM	1950.93083749094	-2.00727154107912	0.753247502860736	-2.66482335946122	0.00770287714318113	0.426579734997534
	WASF3	509.158475740616	1.19052137594776	0.446785702594363	2.66463624291181	0.00770716397467759	0.426579734997534
	LMBR1L	428.038407948008	0.705351238143595	0.264749693859464	2.66421927769259	0.00771672432009348	0.426579734997534
	TF	51.4464752471721	-1.91949162631605	0.720961802431814	-2.6624040550298	0.00775846843104212	0.427798798640584
	MOCS1	545.737891840793	-1.17419319551591	0.441360159527287	-2.66039688941004	0.00780486206720458	0.427963440582743
	VPS13C	2076.04719884459	-1.25427070437827	0.471579888850144	-2.65972051402905	0.00782055171053391	0.427963440582743
	COL1A2	893.99166151093	-1.42721913354094	0.537232049251799	-2.6566157687886	0.00789293453879182	0.4308392031539
	MGAT5B	305.214525929945	1.19689764624339	0.451604571111583	2.65032225714043	0.00804150275186287	0.435670920869446
	PCDHB8	210.985935729352	-0.95893946774325	0.361820581893874	-2.65031763180492	0.00804161285471337	0.435670920869446
	DPYSL2	1097.89873875355	1.34218273672039	0.506650601613599	2.64912887194006	0.00806995523605917	0.435913527455886
	LINC00319	67.189179595012	1.5101836580549	0.570789359108034	2.64578102930098	0.00815025558969134	0.435913527455886
	SATB1-AS1	115.947603600969	-1.30429697516332	0.49304481726035	-2.64539232439511	0.00815962513633966	0.435913527455886
	PDZD4	152.63926882236	1.93691529576593	0.732291172475002	2.64500702530598	0.0081689221004965	0.435913527455886
	SAMD4A	2472.32746560283	-0.584526419473342	0.221053341552982	-2.64427769047428	0.00818654633841204	0.435913527455886
	DTX2	697.506706929739	0.839428213543371	0.318514046387012	2.63545116162136	0.00840255165842275	0.444194081900653
	DACT2	534.390510235357	1.08623146154586	0.412461865870443	2.63353185209867	0.00845019093628022	0.445583490511378
	NKD2	123.011921474474	1.34584252910274	0.511502431434408	2.6311556825421	0.00850950451289118	0.446164445406607
	ADRA2C	526.375172018848	-1.39462521773304	0.530149898820639	-2.63062432122594	0.00852281909522402	0.446164445406607
	THBS3	958.242534592551	1.20114454359097	0.457588462743487	2.62494499181528	0.00866629669536074	0.452584845448827
	TRNP1	435.340892859525	-1.07034627307381	0.408569618085343	-2.61974024913971	0.00879967645735571	0.45619707197753
	C1orf21	2197.0821473022	1.29846196489311	0.495953289777195	2.61811342248871	0.00884174107553824	0.456263241962157
	ST6GALNAC3	487.052910947835	1.64038263233229	0.626970617641781	2.61636285046698	0.00888720592762693	0.457522627435296
	BCAS1	54.9470987654615	1.52092957124683	0.581792930632477	2.61421115858764	0.00894337444709474	0.459325791638613
	ODAPH	55.0029468905594	1.52931734686692	0.585387464797523	2.61248735040113	0.00898860186032805	0.460086325826493
	KRT5	339.301746360785	5.9748718493716	2.28744056339493	2.61203370482507	0.00900053801962069	0.460086325826493
	MTMR11	423.977409619975	0.67279520537405	0.257921316015897	2.60852889465166	0.00909323343642396	0.463733559639226
	CAMKK1	336.503016169265	1.32413642362572	0.508056756857543	2.60627657393208	0.00915325187101269	0.464741411241019
	RBM38	2085.73003622109	-0.957031653483381	0.36721597314887	-2.60618198407017	0.00915578016161824	0.464741411241019
	RNF125	200.111175168409	-0.911510336097116	0.35022738634755	-2.60262438526887	0.00925132492126594	0.465943922584656
	ZNF321P	113.944833312515	-1.03396196687889	0.397355477013133	-2.60210825493345	0.0092652600486339	0.465943922584656
	DNER	678.993457294157	1.74073965592327	0.669237235399825	2.60108010111436	0.00929307525414914	0.466263417774573
	TMEM184A	1067.44361110208	0.89042935838508	0.342679301164618	2.59843344888033	0.00936501964677488	0.467079570886284
	PRRX1	290.114605736892	2.11098723212115	0.813977774639642	2.59342121847947	0.00950263074507643	0.472373529592111
	CTD-2368P22.1	212.725896714642	-1.48847777421341	0.574111296134037	-2.59266414759046	0.00952357219614935	0.472373529592111
	ARHGAP1	2997.90414887985	0.558864791691098	0.215928805739334	2.58819007393461	0.00964817258248804	0.47705482009304
	MT-ND6	19006.4080552921	-1.38032200464797	0.533416262553565	-2.58770139110515	0.00966186977403625	0.47705482009304
	KLHL42	1939.32345292807	-0.640560264211368	0.247654209817539	-2.58651070249645	0.00969531594188597	0.477620722987466
	SYTL5	188.75388741412	1.48292697981502	0.573632026808945	2.58515374056847	0.00973355848339801	0.478419814596882
	PSRC1	911.975116970739	0.746140192607419	0.289045786802752	2.5813909998854	0.0098403060440398	0.481487947762984
	RP11-284F21.10	256.69562774824	-1.04882763414701	0.406882061940657	-2.57771903028741	0.00994548289816013	0.484452053727643
	SV2A	1393.68924244361	0.854740947725107	0.332498599660677	2.57066029329865	0.0101504840378307	0.491126031542948
	GRAMD1B	126.024392419954	1.28951133580841	0.501758453531301	2.5699842757666	0.0101703131157391	0.491126031542948
	WI2-1896O14.1	127.851032063235	1.35038234759032	0.525696260190531	2.56875015070661	0.0102066016782457	0.491126031542948
	RNASE1	74.4453383056412	2.74494141114036	1.06875310872768	2.56835876192972	0.0102181342350938	0.491126031542948
	MUC4	215.173322373966	-1.48444663054344	0.578169061721425	-2.56749578769174	0.0102436033978203	0.491263319685752
	TENT4A	1757.06911865761	0.533133426449883	0.207838457945989	2.56513367024898	0.0103136063922847	0.49353105478499
	CAVIN1	2869.83706110878	-1.06183735433252	0.414195392670013	-2.5636145962118	0.0103588498499651	0.494606621957127
	RP11-54H7.4	1199.62277565455	-1.01926561304298	0.397921143052117	-2.56147639008337	0.0104228325352477	0.495980949276956
	LIN28B	479.476364907766	-2.60716301240724	1.01797453727467	-2.56112792308849	0.0104332931562517	0.495980949276956
	C19orf81	86.9030221035866	0.99456842216438	0.388693457839753	2.55874752225547	0.0105050005280071	0.498219493233889
	B3GNT2	1711.54615754394	-0.902915248578661	0.353055808042367	-2.55742924492638	0.0105449007572454	0.498219493233889
	LAMA5	30379.8780666856	-0.814963086910251	0.319345902033214	-2.55197602888134	0.0107113888059274	0.504782910648099
	RAP1GDS1	539.86779876497	-0.702833302561928	0.275768702384606	-2.54863331656001	0.0108145942987555	0.508543422381955
	C5orf63	73.6083924002129	1.03369625635882	0.4065263643236	2.54275330476718	0.0109982850002658	0.513363938236888
	SYT3	62.9746211536316	1.03997513781151	0.409196410654744	2.54150601210669	0.0110376047924921	0.513363938236888
	FAM241A	415.883904786169	0.701876140302093	0.276182920844634	2.54134520033167	0.0110426833190865	0.513363938236888
	RRBP1	10836.7196280635	-0.620792525423709	0.244348698413884	-2.54060090949286	0.0110662154935589	0.513363938236888
	PPP1R16A	1992.13129128486	0.540285776598347	0.212776192798315	2.53922099786074	0.0111099619229233	0.513363938236888
	CNTN4	341.656060579423	-5.54779216261447	2.18582000527162	-2.53808280152742	0.0111461609532544	0.513363938236888
	PRDM8	87.7190951685223	1.20224910251148	0.473872921683169	2.53707069448315	0.0111784378151235	0.513363938236888
	C1orf226	418.733765771276	0.952410753322781	0.375511820634593	2.53630032661359	0.0112030610436257	0.513363938236888
	PKDCC	143.64012205324	1.29540529794737	0.510798612103323	2.53603918893449	0.0112114186988906	0.513363938236888
	BMS1P10	53.2598401507709	-2.70734682635444	1.06796728304909	-2.53504659676918	0.0112432369436392	0.513363938236888
	DDR2	92.0007952418792	1.46049251832129	0.576153792348364	2.53490046879396	0.011247927944799	0.513363938236888
	HORMAD2-AS1	113.810718708698	-1.74083215632642	0.687233032357756	-2.53310314603764	0.0113057679273467	0.513890926278375
	SLC16A4	1489.99367102975	0.906597400728688	0.358072507242988	2.53188218137471	0.0113452105084091	0.513890926278375
	CPA4	390.4821140722	2.70473315602301	1.0683704896242	2.53164345354991	0.0113529367402596	0.513890926278375
	FGFBP1	467.078551216538	-1.15329275618542	0.455557439449063	-2.53160777613506	0.0113540918119043	0.513890926278375
	TUBA4A	1520.12419324014	0.699654553247993	0.27658107357199	2.5296544850741	0.0114174898869791	0.514616115756474
	ARL4C	2056.17000908848	-0.710635107029865	0.28119042461284	-2.52723793140648	0.0114963588315533	0.515740936041465
	MT-TY	320.585780882578	-1.51641750424855	0.600155026275442	-2.52670966310059	0.0115136641647922	0.515740936041465
	SLC6A2	83.9332670947235	2.13429412465332	0.84548314407628	2.52434852144228	0.0115912947767432	0.518149956841039
	S100A1	112.262768498413	-1.6479516452281	0.653248344779746	-2.52270313181388	0.0116456668381796	0.519511523736039
	CLIC5	270.211162086089	1.52793048691906	0.606782001420579	2.51808801734711	0.0117993830959709	0.523739182399117
	PPIAP11	92.2824435273215	1.11118492713416	0.441318724169024	2.51787396790484	0.0118065559350665	0.523739182399117
	COL4A2	7545.8348254715	-1.16114542393351	0.46164829660948	-2.51521652405393	0.0118959299706708	0.525282680107364
	CNTNAP2	263.292960434805	2.30181814929843	0.915768197068658	2.51353798555843	0.0119526905201519	0.52572763642211
	IRX3	171.705396131201	2.81731113038743	1.12087736833131	2.51348738942036	0.0119544051734188	0.52572763642211
	PSCA	855.893844218703	1.19180195899334	0.474335140773592	2.5125736141953	0.0119854096716298	0.526026313365976
	TAGLN2	10658.2134918983	-0.822698299398519	0.327945334569516	-2.50864462053851	0.0121195345901392	0.530840501957206
	FBLN5	213.441774970353	-1.0331954222685	0.412380090889249	-2.50544447972873	0.012229759708527	0.534042377657745
	SEMA3B	1571.32012984227	-0.622300255046439	0.248413689062935	-2.5050964678874	0.0122417999573559	0.534042377657745
	PGBD5	772.422486298063	1.10285753268198	0.440855454226446	2.50163068667741	0.0123622807119101	0.537141096932495
	FAM193B	1233.24581684314	0.805950566991333	0.322305097207809	2.50058275209867	0.0123989162192129	0.537657594535729
	SLC16A14	57.0793779452992	1.59586286416551	0.642175884380126	2.48508687881661	0.0129519821033516	0.557191705337253
	NKD1	349.437036209281	-1.80374428953302	0.726599923897049	-2.48244491942528	0.0130484239059377	0.559126251196247
	MYO6	3803.90520602768	-0.909453261145442	0.366739298701005	-2.4798358516983	0.013144287812639	0.562125300648784
	PLAA	1630.73938407322	-1.18563695327451	0.478248252217254	-2.47912448770625	0.0131705329844873	0.562141118051052
	PUM3	920.319212074501	-0.711980476019194	0.28770956535814	-2.47465000036729	0.0133366802911136	0.568116430047928
	FBN2	5848.23722687198	-1.07304708374648	0.434150977033044	-2.47159891492035	0.0134510333912353	0.570749414891773
	PHIP	1659.81197044484	-0.736257968234474	0.298326254731135	-2.46796236187131	0.0135884606574257	0.574711908609707
	CAPG	4955.5477182888	0.943987213292694	0.382532791337218	2.4677288710147	0.0135973266294771	0.574711908609707
	LRP1	3019.61401529983	-0.788320567070102	0.319749505684538	-2.46543169904961	0.0136848262694636	0.576840737536509
	AFF4	5386.20708790715	-0.562221664491504	0.228081525497559	-2.46500308722953	0.0137012071027531	0.576840737536509
	MMP17	139.85224881835	1.02178863221904	0.414979646775802	2.46226204142266	0.0138063754461016	0.577555196092755
	ME3	235.363650865158	-1.03785468448747	0.421600825186171	-2.46169984138236	0.0138280338027045	0.577555196092755
	LINC01508	101.798344601151	-1.22913066885392	0.499366656772084	-2.46137913331868	0.0138404022863485	0.577555196092755
	HDAC6	1377.03055495494	0.56688968100315	0.230420244346765	2.4602425130234	0.013884316078845	0.577555196092755
	H3P47	95.085031640518	1.01853928646855	0.414069807939028	2.45982505109024	0.0139004757538476	0.577555196092755
	GNAL	263.547803992573	-1.05304472471945	0.428112614872133	-2.45973766746857	0.0139038604168705	0.577555196092755
	NPW	157.821979358108	-1.05069359286078	0.427812059922979	-2.45597001882074	0.0140504879021664	0.577841624547552
	ABCA13	201.489786851543	-2.5643555529804	1.04435111558	-2.45545345308147	0.0140706973699559	0.577841624547552
	TMEM64	1260.25590807501	-0.991408713698923	0.403801185068148	-2.45519020339578	0.0140810062841724	0.577841624547552
	MPDZ	1159.38990859949	-0.911134588757481	0.371130630113752	-2.45502395875603	0.0140875198933012	0.577841624547552
	S100A7	73.1018472188995	3.32927643847703	1.35624029350405	2.45478360613762	0.0140969418186514	0.577841624547552
	HPSE	943.281452094464	0.625146809991932	0.255197157581457	2.44966211973732	0.014299032321343	0.583375826554059
	HERC2	3349.38357681151	-0.742061731498491	0.302952406415467	-2.44943336241678	0.014308118262548	0.583375826554059
	NGF	143.79597601647	1.57465777663659	0.642895162417252	2.44932279582874	0.0143125116480236	0.583375826554059
	UGT8	407.984773425584	-1.01552720416076	0.415133831656016	-2.44626461811051	0.0144345015264092	0.58724634018959
	PRKAB1	1431.24513593767	-0.885106712405109	0.36194492205394	-2.4454182348584	0.0144684251260919	0.587526235260462
	EFS	562.524187222128	0.888889849030739	0.364540440907592	2.43838474221867	0.0147530625341749	0.595279554274521
	MAGEB1	78.6522784926597	-2.34963438274605	0.965267779453939	-2.43417881831223	0.0149256194438397	0.600479782254478
	MTSS1	8692.81311235285	-1.07532494823297	0.44212420420046	-2.43217841958596	0.0150083122139149	0.602690541307394
	HOXC10	321.10972322998	0.951953189269492	0.39157437781817	2.43109162191285	0.0150534073858601	0.603386117080833
	PGLYRP4	214.311727185415	1.2118448282465	0.498755976200368	2.42973495270892	0.0151098679553895	0.604533851438005
	PIGR	500.927669791224	-4.55862541712166	1.87759329515709	-2.42790887082938	0.0151861585215769	0.605637509205881
	STOX1	335.022616798204	0.85205353882416	0.350965650206916	2.42774054475651	0.0151932079409531	0.605637509205881
	SHROOM2	811.440297155012	-0.649708267466485	0.268126118875673	-2.4231442658063	0.0153868148470018	0.61187214908547
	NRN1	508.01616766362	1.09906147159857	0.453803850830892	2.42188661375669	0.0154401673156353	0.61187214908547
	PITPNM3	1404.39720519495	0.715482866669677	0.295912865022312	2.4178836111628	0.0156110692515238	0.61187214908547
	ROBO3	149.688751094408	1.53565213130393	0.635479227678021	2.41652608680075	0.0156694033834986	0.61187214908547
	LINC00654	59.6727865679605	1.24816817707614	0.516544003555117	2.41638305446508	0.01567556077379	0.61187214908547
	CIT	2373.12422193071	-0.965789515636351	0.399769339770746	-2.41586690012345	0.0156977983744717	0.61187214908547
	SEMA3A	1947.63389606871	-0.887032874607683	0.367218050177386	-2.41554813054315	0.0157115458579968	0.61187214908547
	RASGRF2	73.00190967957	-1.49315732969459	0.618272368009809	-2.41504781218186	0.0157331442997473	0.61187214908547
	ASTN2	161.665316400653	0.746263558157086	0.309048440095102	2.41471388086425	0.0157475744423381	0.61187214908547
	SMIM27	107.737470061315	-0.779398662463174	0.322803998821391	-2.41446408752334	0.015758376348535	0.61187214908547
	MRPL55	891.317262781497	0.672140066390995	0.278404116948457	2.41426051366702	0.0157671843878748	0.61187214908547
	ZBED6CL	472.032064073294	-1.46952759483041	0.60871493079662	-2.41414744485937	0.0157720784114091	0.61187214908547
	CISH	69.4206729529833	1.89635165891374	0.785829811423723	2.41318365802136	0.0158138488251965	0.612399047642412
	AATK	303.225247758677	-0.785384127517669	0.32564431384368	-2.41178517213317	0.0158746320556223	0.613472148741151
	SATB2	70.0676765273348	1.09151573643752	0.452676684769829	2.41124796827679	0.0158980354311286	0.613472148741151
	ARMC7	688.775988971843	0.560602491897617	0.233096594798804	2.40502222858081	0.0161714821013116	0.622917462147155
	ABCC3	294.092549526444	0.999947266480166	0.416196482670264	2.40258461595982	0.0162796677574073	0.625974835450748
	TMPRSS13	1770.8799473271	0.879040408403696	0.366395205727016	2.39915914472589	0.0164327709892017	0.629633068325234
	BACE1-AS	77.3388285377837	0.905177504624566	0.377971553472241	2.39482970691614	0.0166280860969334	0.634773001725935
	FRMD5	343.615424783655	-1.19049699379436	0.497232525467079	-2.39424601734582	0.0166545735780798	0.634773001725935
	STT3B	8598.64885645091	-0.723718314850336	0.30243195927748	-2.39299549088437	0.016711446464176	0.63572280065227
	ATM	1817.55477005832	-0.634568599624329	0.265353442195436	-2.39140896147472	0.0167838458303959	0.63572280065227
	RP11-734K23.9	58.2176200594545	-1.21791874720812	0.509328425114488	-2.39122477198157	0.0167922689103969	0.63572280065227
	LINC01291	153.633328478856	-2.23745199596118	0.93715602651006	-2.38749144504078	0.0169637975681145	0.639823788484874
	RCL1	245.899654914049	-0.813296018637974	0.341224574229121	-2.38346262274731	0.0171506260258108	0.644632094136228
	CARD11	156.867387131442	1.61480570975072	0.678363255298891	2.38044395408656	0.0172917912292511	0.648815482651953
	ZNF197	643.545399400566	-0.670411599485359	0.281962871741654	-2.3776591412348	0.0174229230354235	0.65260862576651
	IL18	1264.85459617733	0.675124930816915	0.284341139092827	2.37434840758836	0.01757995335267	0.65685717272038
	HR	293.82081771606	1.84039510589862	0.775231449061792	2.37399438338824	0.0175968181598739	0.65685717272038
	KRT17	3404.30388816174	2.07783746103611	0.876647076090694	2.37020976594365	0.0177779956884967	0.66162058909855
	VSIG10L	387.453691671411	0.670083201902171	0.282728710726479	2.37005714835389	0.0177853359739265	0.66162058909855
	ZNF621	1279.24420134687	-0.513306704729004	0.216942733148168	-2.36609310337408	0.0179769229724462	0.666680471518153
	JHY	408.899226072908	0.816059895397174	0.345001788448373	2.36537873924468	0.0180116406271238	0.666680471518153
	FLNC	748.023301382521	1.38016407927905	0.583494447932145	2.36534226532958	0.0180134148115607	0.666680471518153
	CACNA1I	167.003883849093	0.795889305147491	0.33681308010502	2.36299999067533	0.0181276700575941	0.669768081634747
	BAIAP3	377.725770381095	0.700004057819432	0.296516385193482	2.36076012245552	0.0182375230694473	0.671542692684308
	SOX3	102.074772148198	-2.0543012447321	0.870905499681764	-2.35881073834389	0.0183336033880177	0.672799887845752
	WFS1	4703.60364994167	0.62004613795708	0.263103341211545	2.35666386866041	0.0184399297260811	0.672921238515473
	DNAH2	257.810403553625	1.52780749278358	0.648359248448211	2.3564212224014	0.0184519809585298	0.672921238515473
	FAM83A	74.8197160340582	1.75133775811423	0.743275344978665	2.35624357776122	0.0184608082004705	0.672921238515473
	CREB5	277.134670246756	1.77171453790546	0.752399191848405	2.35475337706427	0.0185350025960072	0.673420228154448
	MYZAP	64.7659100514108	1.35031609702891	0.57344995796484	2.35472350860596	0.018536492356104	0.673420228154448
	NFE2L3	1408.65775879294	-1.13847517663092	0.483788032459697	-2.35325204479043	0.0186100149535939	0.673837624778045
	PRKAR2A	4270.27585086021	-0.772200566440561	0.328242767648503	-2.35252880656755	0.0186462454326954	0.674026093220147
	RASSF9	191.037440279264	-1.70443101144602	0.725180021007906	-2.35035572143463	0.018755477244215	0.676848410515898
	GDPD3	833.742499075007	0.777372148144571	0.331050302080004	2.34819948285897	0.0188644150880307	0.679650775766942
	AGR2	2994.65190585959	-0.798196761257826	0.340105384541421	-2.34691009768654	0.0189298216759692	0.68087810581197
	VPS13A	1975.06710435801	-0.673192067066573	0.286978607651952	-2.34579180857627	0.0189867095780161	0.68123584801841
	ADAMTS7	565.26020723773	0.938030897926744	0.399930925978044	2.34548227455218	0.0190024821127345	0.68123584801841
	GCOM1	285.329685636195	1.18760812331615	0.506620112660871	2.34417879124181	0.0190690278361392	0.682495271400534
	PGPEP1L	82.4496752268017	2.31901988974827	0.989806757284711	2.34290165497549	0.0191344259960724	0.683260288534343
	NRP2	293.410566432901	-2.08260063422182	0.88903763495357	-2.34253371549404	0.0191533033701917	0.683260288534343
	BLCAP	3528.36509639577	0.526506733260966	0.224909223025589	2.34097439926269	0.0192334859081449	0.684995871072865
	KIF21B	271.569346360256	1.45772858046416	0.623195388428736	2.33911965256921	0.019329241847839	0.68691960768791
	UBR3	2137.62663918151	-0.564041329524449	0.241233185165003	-2.33815811509783	0.0193790473987099	0.68691960768791
	S1PR5	136.600319822368	2.01606581679895	0.862268827148812	2.33809428489407	0.0193823576300432	0.68691960768791
	CTD-2314G24.2	57.5106504110376	-1.6934081781691	0.724889722704657	-2.33609075301934	0.0194865121444532	0.688162941987785
	MSI2	2175.48023868186	-0.754348314269783	0.322962348453336	-2.33571596776637	0.0195060497211643	0.688162941987785
	IQGAP2	674.828211189475	-2.24556110068635	0.961452266274188	-2.33559291444424	0.0195124682285144	0.688162941987785
	P3H2	4542.67107803749	-0.627499758984519	0.268947360966101	-2.33316942293258	0.0196392549819797	0.690392903694997
	SSTR2	138.355162638826	-1.44844789166091	0.621502652468294	-2.33055785990359	0.0197766857204644	0.694100964906444
	KIAA0040	1370.31126908169	-0.84784807210319	0.364066756454077	-2.32882584600975	0.0198682935961274	0.695975519924338
	SLC37A2	174.56814663245	1.7349102901348	0.745570121130326	2.32695790907578	0.0199675055837551	0.695975519924338
	NR1H3	562.042274204926	1.08224991970774	0.465297812554137	2.32592952407619	0.0200223106997796	0.695975519924338
	RPS6KA6	62.4574107163383	2.16311374876003	0.930639916809565	2.32432943149016	0.0201078445619233	0.696244474695124
	CALHM2	798.413512840888	1.00200602073979	0.431333291425418	2.32304355044909	0.0201768129939998	0.696244474695124
	PIP5K1B	389.90690661449	-1.37131233259022	0.59042206373396	-2.32259669280945	0.0202008285572644	0.696244474695124
	PPM1L	1449.22638115277	-0.947319390080733	0.407896436508953	-2.32245076271937	0.020208676709265	0.696244474695124
	TANGO6	142.240555797001	-0.749182375458282	0.322730024340718	-2.32139038500906	0.0202657839965396	0.696636324881049
	GBP5	98.1588650081199	-2.87086741090053	1.23835789006129	-2.31828571848356	0.0204337980627538	0.700777214261949
	HSD3B7	75.890706860351	0.988476475943962	0.428655096280797	2.3059949234721	0.021110915996485	0.717875297170938
	DOCK9	2460.98961028972	-0.671363543806935	0.291169092061047	-2.30575140738556	0.0211245268310484	0.717875297170938
	TYRO3	1394.794529161	-0.509321834821004	0.221107704610347	-2.30350107301132	0.0212506668559272	0.720235159820621
	JAG2	2045.96055693238	-0.6598507526274	0.286689742723056	-2.30161967554179	0.0213566295678331	0.722043209646406
	F5	140.214854179898	-4.27974953646419	1.85964950956489	-2.30137427211514	0.021370484870087	0.722043209646406
	LEF1	275.017076336208	-2.77872396311298	1.20803099347677	-2.30020916525964	0.0214363728289877	0.722330912825597
	ITPRIP	341.603110650334	1.15640355628962	0.502977786744147	2.29911456681855	0.0214984345485639	0.722330912825597
	VPS13B	1084.03756187683	-0.539938929333587	0.234867991792999	-2.29890384471573	0.0215104000449657	0.722330912825597
	CYRIA	570.252020441415	0.787800751592358	0.342776130874257	2.29829524472155	0.0215449909230412	0.722330912825597
	RASL11A	119.391272165649	-1.42169775760139	0.618914214651497	-2.29708370553734	0.0216139951201428	0.722330912825597
	RAB15	3001.96260773975	0.900523227919316	0.392043097926986	2.29700059172328	0.0216187359787235	0.722330912825597
	PRDX1	3799.23648954009	-0.791802245370922	0.344841456920915	-2.29613414941728	0.0216682122636017	0.722330912825597
	RP11-37B2.1	441.409972634932	-0.87589377927019	0.382074859612702	-2.2924664034636	0.0218787440674449	0.72719677082783
	RSAD2	171.070858634189	1.51880610018238	0.662583073802375	2.29225007434372	0.0218912169445984	0.72719677082783
	MNX1	118.327473669789	1.88363319031847	0.82240558138174	2.29039446346381	0.0219984601950831	0.7296435843331
	GJB6	391.966534718088	1.59382739956302	0.696277737221002	2.28906844835271	0.0220753756980156	0.730330311150645
	STIM2	835.753356965759	-0.720501506691889	0.314907401383938	-2.28797895357641	0.0221387467935936	0.730948744818876
	MAGEE1	91.1001049405805	0.90243838326069	0.394961776406294	2.28487523899619	0.0223201443080866	0.735819628365981
	ENTPD3	487.448085230477	-2.12637025640865	0.931254179264312	-2.28334036373236	0.0224103271541729	0.737001009914528
	PTH1R	65.6320097654502	-1.36268738148583	0.596974416634886	-2.28265624709218	0.0224506249401092	0.737001009914528
	A4GALT	663.243672183399	-1.75764856016492	0.770042204208186	-2.28253536047711	0.0224577522929076	0.737001009914528
	MIR34AHG	279.957392462594	-1.94041303682761	0.851788710691694	-2.27804502744806	0.0227238949954313	0.743196778525035
	ANG	61.724678842121	1.64165134654963	0.720774635351251	2.277620862379	0.0227491764197537	0.743196778525035
	GBP1	571.696818808582	1.07723442285469	0.473922991923061	2.2730157456247	0.0230252310959474	0.751085804143329
	ADGRV1	172.408049149699	-0.997426653754393	0.439026787714778	-2.27190386023185	0.0230923177071717	0.752144830867023
	RP11-1038A11.3	56.1424261803542	1.57518391315386	0.694577269999137	2.26783106961709	0.0233395049360834	0.753376458537424
	SYCP2	155.632961358482	1.22327626076134	0.539437648482847	2.26768796023372	0.0233482321946722	0.753376458537424
	PABPC4L	537.571400117588	0.751052892441482	0.331206601562781	2.26762657778462	0.023351976356767	0.753376458537424
	PRPF40B	471.107198492662	0.669599521474903	0.295359450790737	2.26706651736468	0.0233861625955635	0.753376458537424
	SALL4	630.283483069927	-1.19531982682099	0.527395836197008	-2.2664567006071	0.0234234353691748	0.753376458537424
	FRRS1L	117.028239295055	-1.5348877955843	0.677345312847127	-2.2660344236127	0.0234492756794845	0.753376458537424
	MT-TP	911.301010914146	-0.881504306599827	0.389084927407512	-2.26558328145304	0.0234769096630534	0.753376458537424
	XRN1	1927.59983288826	-0.709287386515653	0.313322704884724	-2.26375993650575	0.023588883858548	0.755853247532382
	ARFRP1	760.279322426092	0.598244697949905	0.264426079999097	2.2624269813021	0.0236710354867843	0.757368550736949
	SOX4	1855.6206391213	-0.899641385841491	0.398021664748894	-2.2602824557529	0.0238037261358131	0.760494044559616
	SLC22A23	1027.07342204852	0.977573630612196	0.432661102404388	2.2594442282415	0.0238557658500445	0.761037464158908
	AMBRA1	1183.47123719537	0.49787382320344	0.220570784386217	2.25720656790007	0.0239951702148921	0.764362277006643
	CORO1A	1498.00946532102	0.898947113901182	0.39846005878503	2.25605325824179	0.0240672959302837	0.765537341267076
	CPQ	242.718821718394	-1.07610987743471	0.477477790056424	-2.25373807922573	0.0242126502888755	0.769034835564066
	PRKAA2	713.48648602333	-0.646727781683228	0.287359641819204	-2.25058667803506	0.0244117279684059	0.773000557538615
	MAP4K4	4054.68498055701	-0.787010523564342	0.349770961505539	-2.25007393460214	0.0244442523833845	0.773000557538615
	SNED1	92.1621486006409	-0.899458335724162	0.399880919987478	-2.24931546059344	0.024492432873031	0.773398407218893
	PARD3B	441.851881167294	-0.792991965595731	0.352942388723761	-2.24680285205523	0.0246526294198961	0.777327103261602
	SYNGAP1	553.826643698535	0.773564499992632	0.344419999213953	2.24599181742665	0.0247045320267498	0.777340970808726
	NNMT	90.10830886308	2.72371091031412	1.21286788926424	2.24567814386313	0.0247246311083466	0.777340970808726
	MGST3	3502.68245236505	0.60244414011508	0.268796162021748	2.24126764156081	0.025008743660163	0.782996341914736
	AC022007.5	160.64207137707	-0.836255919947598	0.3731273868306	-2.24120755930268	0.0250126334310162	0.782996341914736
	NCAM2	118.041224805638	-1.38504395122284	0.618212733693091	-2.24040023075688	0.0250649513229182	0.78350513307971
	CABLES1	560.32615426793	0.889243765828846	0.397227589635579	2.23862538512154	0.0251803011053031	0.784852283375481
	MKKS	535.895733648459	-0.52520123726234	0.234794328071002	-2.23685657816878	0.0252957153033244	0.785279432354263
	BIRC6	3301.47480716694	-0.783665850530883	0.350358585365221	-2.23675366685812	0.0253024443106092	0.785279432354263
	EPHA4	307.312273420918	-1.7428715426156	0.779694244740934	-2.23532693023109	0.0253958933182405	0.787055324306384
	SLC5A3	4346.02045764538	-1.55715820923988	0.696959243895175	-2.23421702614519	0.0254687966861218	0.788190324794865
	ASAP3	1930.05878135869	0.553561839849795	0.248365716721465	2.22881743566323	0.0258260543607164	0.798109574660831
	KMT2C	2555.08611103773	-0.703627211682355	0.315945125193942	-2.22705512943248	0.0259435895426381	0.798750435605891
	TMEM37	218.517866692106	1.02877409027341	0.462291184201927	2.22538115679066	0.0260556614176685	0.800649567607988
	SLC9B2	164.598498990532	-0.726010864742595	0.326976159541978	-2.2203785920037	0.0263930790088635	0.807304603230616
	ZNF271P	519.406496450062	-0.538720613499426	0.242670341173461	-2.21996891294741	0.0264208779239111	0.807304603230616
	DCHS2	68.1894101841202	1.64676355308295	0.742448399578101	2.21801751343087	0.0265536383139506	0.810221618498
	MAL	381.274512587982	1.40842211900136	0.635767731187786	2.21530922365318	0.0267388471876156	0.812449587623704
	RPS3AP25	80.1764185529382	0.977779214450069	0.441862979773556	2.2128561549808	0.026907564328028	0.815295446340875
	CORO6	109.159541971628	0.972710845953099	0.439931375746122	2.21105131295395	0.0270322839086624	0.815661622105127
	INTU	447.511748276946	0.557244921148544	0.252325962854836	2.20843275437783	0.0272141206234029	0.819756352895333
	MAPK8IP3	1275.933055858	-0.531220954478386	0.240646884579408	-2.20747073209292	0.0272811895578055	0.819756352895333
	GPR155	147.62885015147	-1.08636376148017	0.492472137951572	-2.20593954004967	0.0273882332480171	0.820409061612602
	ATP11A	2677.50670838622	-0.973875503217876	0.441666524898363	-2.20500184713339	0.0274539649156438	0.820409061612602
	ARHGEF34P	1618.59991546586	0.602910716366497	0.273766984110659	2.20227694119169	0.0276457519845064	0.822044356732558
	SLC38A4	324.454261909917	0.926499810520433	0.420793480113846	2.2017922194749	0.0276799889350126	0.822044356732558
	KCTD15	1733.70189225874	1.01228128749792	0.459832518128277	2.20141300928076	0.0277067988635813	0.822044356732558
	FAM83F	193.44403326035	-1.08484816494621	0.493018185904646	-2.20042220745997	0.0277769536601772	0.822044356732558
	STXBP1	1971.80873108765	-0.589067487107709	0.267765671363108	-2.19993654940515	0.0278113971092488	0.822044356732558
	SH3BGRL	520.143231175464	0.880183946418169	0.400321177347014	2.19869443892845	0.0278996566483491	0.822759726113657
	ING4	796.731706619356	0.527165662282483	0.240181485216494	2.19486386224695	0.0281733647753264	0.828074610351073
	AKR1C2	77.9791427455273	2.28733032075723	1.04230150210144	2.19449968761018	0.0281995063813545	0.828074610351073
	ACBD7	232.313064033209	-0.680052504563929	0.310113638125626	-2.19291389012837	0.0283135837638486	0.828074610351073
	CUX1	3036.49646277999	-0.593480965654484	0.270746639433239	-2.19201600026073	0.0283783513280916	0.828074610351073
	CARD8-AS1	90.8607540994048	-1.56155450707318	0.712494300719451	-2.19167297969455	0.0284031281331838	0.828074610351073
	RASSF5	229.947053173886	1.01682849679375	0.463983053958741	2.19152076378239	0.0284141288475659	0.828074610351073
	PPP1R3D	745.102385544716	0.547708199847957	0.25009243459	2.19002306385584	0.0285225641865468	0.828630711014673
	HOOK3	1878.69447911247	-0.675109293167382	0.308656608789556	-2.18725040690017	0.0287242489317345	0.832208830961715
	CTNNAL1	3782.71883437944	-1.053896696638	0.481853322758868	-2.18717324725267	0.0287298790895874	0.832208830961715
	RNF165	298.146507051427	2.06920885272788	0.946865488771634	2.18532503007609	0.0288650234173974	0.833899778913507
	E2F1	2515.44540838829	0.505815747926225	0.231635065446708	2.18367520025848	0.0289861233530629	0.835177095285534
	GCNT2	526.042679591335	-1.00064217994178	0.458897975584034	-2.18053300119329	0.0292179753478651	0.838252179592594
	PCK2	2136.44077197595	0.721122231549016	0.330725828354776	2.1804230868097	0.0292261143544446	0.838252179592594
	TSPAN7	85.4102015270389	-1.75010621473898	0.802749970785427	-2.180138621527	0.0292471876700201	0.838252179592594
	H4-16	56.2239756612694	-1.45084409790464	0.666075581301028	-2.1781973977649	0.0293913437335491	0.839712404009778
	RP11-174G6.5	80.9223934533526	-1.36150028981246	0.625162472865896	-2.17783432132613	0.0294183736836151	0.839712404009778
	RUNX2	738.320351833824	1.04997848433732	0.482171387972045	2.1776042928499	0.0294355096761199	0.839712404009778
	C2CD4A	443.333707253156	-2.2537557097883	1.03518322301155	-2.17715633299357	0.0294689051302587	0.839712404009778
	TCHH	451.596508337967	1.4422279265243	0.662528277291036	2.17685489956946	0.0294913953629211	0.839712404009778
	USP21	1348.26943686063	0.527410998244079	0.242388078987274	2.17589495509707	0.0295631161282818	0.840652745925291
	TNS1	431.876928052458	-1.05694652108157	0.48619323665232	-2.17392271508992	0.0297109398163362	0.84157872460916
	SEPTIN11	5313.16921644682	-0.635074670202316	0.292432768092585	-2.17169462350146	0.029878704342883	0.842686995682105
	KIAA1143P1	153.788726403777	-0.739695748237422	0.340786589251649	-2.17055415784335	0.0299648905555262	0.842686995682105
	ADGRD1	89.3218407291143	2.49378940407643	1.14918450617678	2.17005136309488	0.0300029551161719	0.842686995682105
	ZNF334	138.068326954489	1.50430608502665	0.69341166795232	2.16942713045043	0.0300502710750029	0.842686995682105
	MSLN	512.588455999707	-1.69648097190224	0.782060436647539	-2.16924535803723	0.0300640612200475	0.842686995682105
	CACHD1	565.944453068671	-0.780175984570337	0.359785731790524	-2.16844614901119	0.030124757676344	0.842686995682105
	CAB39L	686.942919671671	-1.21342737675664	0.559631856241006	-2.16826001455156	0.0301389088904486	0.842686995682105
	OAS2	75.6577316228995	2.34581913130634	1.08284752542512	2.16634297648266	0.0302849879426613	0.845387216767312
	FSBP	145.571679100737	-0.771985097910055	0.356490201480671	-2.16551561502571	0.0303482208951336	0.845387216767312
	FAM83B	444.521410480253	0.922369515737539	0.425954238672998	2.16541926806752	0.0303555917954072	0.845387216767312
	KCNC4	549.569808719955	0.649551191031984	0.300072537980002	2.16464723964601	0.0304147103961661	0.845387216767312
	VGLL3	900.639360456725	1.63171898056472	0.75387332984386	2.16444715042867	0.0304300484930742	0.845387216767312
	PTPRR	1214.95300516151	-1.92857193254291	0.89160965598316	-2.16302270797674	0.0305394331126298	0.847063063375091
	MTAP	1662.58769972477	-1.22576088033942	0.566997235622528	-2.16184630775776	0.0306300247360231	0.847063063375091
	PRELID2	125.453183956863	1.12666413537109	0.521209273675375	2.16163486007505	0.0306463322353428	0.847063063375091
	KCNJ5	129.036518945753	1.44400262312088	0.668435097610327	2.16027349294378	0.0307515037164735	0.84884103799671
	LHFPL6	506.374696232393	0.754002465296298	0.349116662839031	2.15974356298184	0.0307925268081735	0.84884103799671
	GPR39	141.71703034731	1.07957766216223	0.500056583906996	2.15891100508541	0.0308570719180995	0.84884103799671
	PAICSP4	292.029815201348	-0.625458328870749	0.289869433516386	-2.15772432878954	0.0309492712547576	0.84884103799671
	CISD1	1177.31924113125	-0.685083222747192	0.317505856196872	-2.15770263564021	0.0309509589121744	0.84884103799671
	USP12	1695.05799500662	-0.659076929378477	0.305529691110657	-2.1571616394551	0.0309930722374357	0.84884103799671
	NCOA7	2384.82807168732	-0.786670651884481	0.364767918984216	-2.1566333302423	0.0310342454165651	0.84884103799671
	ARHGEF5	2587.92990697383	0.587207083655995	0.272324941979608	2.15627360236422	0.0310623072592582	0.84884103799671
	DYNC1H1	11719.4351121788	-0.607972091312683	0.282260439586559	-2.15394014195971	0.0312448664139765	0.851687230669561
	FIBCD1	320.968500282632	1.69381657009479	0.786927574975359	2.15244277104894	0.0313624980938645	0.853822394848629
	LY6K	706.960923884233	1.18770994636889	0.552098519488044	2.15126450161512	0.0314553284667936	0.854208763676363
	USP9X	4950.1007695797	-0.463959360573888	0.215748948222708	-2.15045943164907	0.0315188916443555	0.85486631831913
	LRRC20	1706.95476931394	0.652003553805408	0.303373186716954	2.14917989576226	0.0316201423123986	0.85654313184147
	FAM241B	498.2199138756	0.64756842917106	0.301529278283012	2.14761376692336	0.0317444508510653	0.858083357476532
	ZNF114	959.280681346857	-2.04127005629945	0.950547113446939	-2.14746857617321	0.0317559962905009	0.858083357476532
	LRPPRC	9259.07292402426	-0.617786608618701	0.288050531390386	-2.14471608726676	0.0319755538604252	0.860804098658906
	ZNRF3	1139.08809417547	-1.38081225594977	0.644065413930023	-2.1439006443836	0.0320408485652964	0.861494350347852
	HOXC11	148.178612255865	1.03889223089911	0.484700312506653	2.14337025187053	0.0320833798342469	0.861571603089015
	MALL	2049.96980543285	0.831151545158709	0.388245053585008	2.14079107379207	0.0322908901207344	0.865005657056664
	LUZP2	72.6055363674015	2.16328425362728	1.01124640536319	2.13922565475062	0.032417397411185	0.86625825185485
	ACP5	297.529524785944	1.32128956301277	0.617901944155739	2.13834828569458	0.0324884863413157	0.867091358433763
	COL27A1	286.828333669546	2.05418643857265	0.963555684477192	2.1318813968569	0.0330165979111601	0.877950538090518
	CD83	371.9954383198	0.85458016897513	0.401544434563546	2.12823313042305	0.0333177592166672	0.880498037722621
	IL1RN	64.0563747552924	-1.89800227829168	0.892669698138094	-2.1262089239172	0.0334858673887667	0.880498037722621
	GSTA4	563.141560370573	-0.548384538397825	0.257968509434044	-2.12578093194756	0.0335215044410223	0.880498037722621
	ARHGAP21	2295.90010544127	-0.530817442760634	0.249795439489051	-2.12500854237533	0.0335859001107367	0.880498037722621
	CFB	462.562054438224	-2.37688799535799	1.11885670689759	-2.12438999623885	0.0336375458135588	0.880498037722621
	PKHD1L1	54.6663352590616	1.90922991543041	0.898940226836563	2.12386748132201	0.0336812262695286	0.880498037722621
	MT-ND3	14808.6134377868	-0.750802851389027	0.353649272052905	-2.12301540175858	0.0337525612546837	0.880498037722621
	CLMP	407.832850293853	1.08147443528262	0.509428679715841	2.12291627531819	0.0337608683738984	0.880498037722621
	ARHGAP5	2457.49056169419	-0.499760452504317	0.235676345730977	-2.12053717548213	0.0339607698847538	0.882384401468256
	AKAP9	1738.05948499875	-0.600572543043152	0.283350588924374	-2.1195387146467	0.0340449655364157	0.882384401468256
	LINC00665	1529.76493699027	1.00093067978026	0.472312208063136	2.11921407639427	0.0340723792121345	0.882384401468256
	IQCA1	238.427696516485	-0.738195127435279	0.348380554859681	-2.1189332100714	0.0340961118432843	0.882384401468256
	NDUFB9	3950.55241708533	-0.603685665059903	0.284934785458022	-2.11868011864364	0.0341175096540085	0.882384401468256
	HAPLN3	1717.13676373751	-1.73291159905914	0.818281670970779	-2.11774461109862	0.0341967025164498	0.883141523788946
	RP11-839D17.3	64.173738360573	1.15631965737938	0.54611015493065	2.11737439221621	0.0342280857551343	0.883141523788946
	PRKG1	60.8695660301218	-1.2248901720359	0.578738851595202	-2.11648167158588	0.0343038624132495	0.884046750804086
	PRXL2C	361.357150906752	-0.791014444340544	0.374100086772137	-2.11444603278681	0.0344771895109094	0.886318090249919
	CHN1	352.666685271456	-0.732624685037607	0.346647095400225	-2.11345975419684	0.0345614361966694	0.886318090249919
	RECK	231.315244728525	0.658344752184666	0.3115314703661	2.11325280046669	0.034579136229926	0.886318090249919
	ZNF184	281.531659706514	0.773973179890793	0.366324549363854	2.11280729406437	0.0346172651214927	0.886318090249919
	RCOR2	194.689996400986	0.880089078896357	0.416723305615572	2.11192670780991	0.0346927361964577	0.886588481213697
	RHPN2	5850.16476221822	-0.897663457697308	0.42512977491838	-2.11150455850722	0.0347289665138254	0.886588481213697
	DENND5A	2762.9159568259	-0.514213145924567	0.243685240765814	-2.110153016689	0.0348451779354512	0.888511139257838
	FAM171A2	374.856930363947	1.06094795042356	0.503198238130836	2.10840950946991	0.0349955825913034	0.89130015450887
	NBEAL1	671.695732804994	-1.0613145937116	0.503513426542073	-2.10781786098591	0.0350467472853189	0.89155806179573
	WNT11	200.956857175905	-0.906107279815324	0.430508145369359	-2.10473899172784	0.0353140343647234	0.897306896577329
	IFIT3	289.215525940794	1.44705300896126	0.688043831445586	2.10314073439332	0.0354534691059666	0.898660848871239
	ID1	3213.02360609312	0.923201802146107	0.439137423018453	2.10230728185358	0.0355263671187289	0.898660848871239
	MFSD4A	87.8613122149601	1.4767785742985	0.702517518465039	2.10212348515547	0.0355424601145957	0.898660848871239
	CDK6	2502.73205060352	-0.57527152167187	0.273840207410173	-2.10075622974605	0.0356623705191064	0.898660848871239
	PRSS30P	78.3518803710978	1.32131196022527	0.628979832502427	2.1007222997411	0.0356653506154886	0.898660848871239
	TRIM36	92.6802677810203	0.984814900695148	0.469054974598521	2.09957244678639	0.0357664686697401	0.898660848871239
	PDE3A	126.155108506483	1.90599749828812	0.907894757250834	2.09935951613997	0.0357852205955911	0.898660848871239
	LPCAT3	636.366035495046	-0.727919599888474	0.34674514667542	-2.0992928289487	0.0357910951861069	0.898660848871239
	OPN3	745.117727823328	1.01853733997279	0.485393512011708	2.0983744421129	0.0358720811734403	0.898660848871239
	BACH2	89.820928454273	1.19436849102725	0.56948724678612	2.09726995251891	0.0359696851694978	0.898660848871239
	ITPRIPL1	193.665188038953	0.798792893264734	0.380909888997081	2.09706525437793	0.0359877992413338	0.898660848871239
	FGF18	483.753361834909	-2.2353471632136	1.06620932247581	-2.09653687703928	0.0360345921663812	0.898795481295617
	TAGLN2P1	142.311448431162	-0.813832512790847	0.38826580325401	-2.09607054231975	0.0360759337026365	0.898795481295617
	BCL2	352.979992053837	-0.665115363740338	0.317584989469739	-2.09429093248663	0.0362340715900922	0.899640234622574
	CRNDE	261.913758417551	2.17143122475345	1.03712144321545	2.09370969905051	0.0362858484067023	0.899897324926492
	ANKRD2	84.1186319290199	-2.40550940960427	1.14930432830336	-2.09301344331954	0.0363479545185918	0.900409705719961
	TAF1A	319.135058315538	1.02928044722277	0.49212033021013	2.09152189827899	0.0364813055198318	0.902495098244428
	SNAP23	916.169509456122	-0.673588337982273	0.322318661664826	-2.08982109351995	0.0366338737958532	0.904398759335127
	KDM4C	549.015433389648	-0.887660050765869	0.425127195929646	-2.08798698193086	0.0367990090029026	0.907173145405259
	EEF1DP1	142.512166385085	0.677218201514802	0.324750344662295	2.08535021639172	0.0370375222776492	0.911257272346466
	PRUNE2	448.085166752991	0.777811952566974	0.373201966677258	2.08415823606744	0.0371457762534948	0.912456786382677
	LINC01232	138.389118648106	-0.83155557523483	0.399235032881198	-2.08287226006611	0.0372628687541402	0.912896884824589
	CGNL1	1869.06199399222	-1.38694328341484	0.666559550363627	-2.08074924837282	0.0374568637249124	0.91638554552221
	MT-TL1	139.249660033207	-2.07606892934762	0.9984319698534	-2.07932938050096	0.0375870864494638	0.917796427332071
	SLC39A2	117.601831721556	2.31687546025017	1.11473973326007	2.07840035761032	0.0376724998132784	0.917796427332071
	GPC6	471.957782025487	-0.640074737466802	0.308245348174307	-2.07651061486531	0.0378467504105193	0.920739812618738
	SLC22A18	636.197294644743	0.955350607091947	0.460344826000183	2.07529346075798	0.0379593451425925	0.921508936814166
	IFIT1	150.317272454324	1.55045086499045	0.747114554551595	2.07525185467843	0.0379631990079944	0.921508936814166
	CSN2	89.8638659271472	1.60484744888715	0.774025707098087	2.0733774526739	0.038137165628779	0.924698575095116
	FZD5	638.095571286069	-1.19962438117308	0.579049992741094	-2.07171124464457	0.0382923780553203	0.927399299293001
	LRP6	2006.93033892519	-0.542983052992268	0.262157989864091	-2.07120543331051	0.0383396020723961	0.927399299293001
	CCDC74A	219.493090620702	0.752204846607693	0.363241958469227	2.07080935742565	0.0383766154229877	0.927399299293001
	TLR3	171.779273655879	0.783549955542269	0.37866437066575	2.06924658415754	0.0385229533242181	0.927533225289978
	CARD6	119.517692405302	1.04219020236178	0.503702892579733	2.06905741006203	0.0385406997013531	0.927533225289978
	SGCG	188.704880417079	1.33682905669755	0.646411062359727	2.06807886581868	0.0386326076675411	0.927533225289978
	UBE2QL1	789.638402747981	0.745444495163406	0.360482093700297	2.06790991339271	0.0386484950529794	0.927533225289978
	SLIT3	782.871018861498	2.19441615027103	1.06229376868997	2.06573380636243	0.0388536213322943	0.929832514853289
	AEBP1	772.400942774878	1.4034291436486	0.679416205849247	2.06563978245759	0.0388625051087128	0.929832514853289
	CHGB	68.8048798430418	1.88024495902691	0.911045927772601	2.06383114364376	0.0390337291069859	0.932901831517348
	FOXQ1	73.3189289101183	2.75542305216678	1.33575878255396	2.0628148496231	0.0391302226283527	0.934180314946112
	EVC2	181.186308558112	-1.01597256406397	0.492863797020857	-2.06136577733053	0.039268157210984	0.934805355254384
	LHFPL2	809.040341125577	-0.60423093228561	0.293151833941461	-2.06115351270928	0.0392883969247253	0.934805355254384
	DUX4L27	56.3932511560327	1.13962890874421	0.553122417116492	2.06035567078489	0.0393645514480567	0.934805355254384
	CRACDL	202.683420829647	0.675510378796106	0.32790928160335	2.06005263252422	0.0393935094669528	0.934805355254384
	MRAS	1112.70494191304	-0.951670839627875	0.462044282011995	-2.05969617345718	0.0394275954689292	0.934805355254384
	FNDC1	140.388325747315	-1.70035819586147	0.825912652672438	-2.05876274005436	0.0395169726501751	0.934805355254384
	MTRF1L	123.343189554954	-0.65586190601993	0.318572434056116	-2.05875284835348	0.0395179207105713	0.934805355254384
	CDON	586.541086818212	0.661877091853104	0.321569895926371	2.05826820308034	0.0395643947151307	0.934805355254384
	MIR100HG	184.71885197475	0.707829524696083	0.343995938344482	2.05766826231318	0.0396219889803987	0.934805355254384
	SP140L	145.712613496428	1.35163051211099	0.657186374028849	2.05669284319589	0.0397157810310608	0.934805355254384
	NARF-AS2	75.3157006620576	-1.18349397706891	0.575698018958708	-2.05575481953117	0.0398061549502271	0.934906720317496
	GOLGB1	3455.95567822591	-0.47193489028815	0.229621041111096	-2.05527719935655	0.0398522382880114	0.934922285617743
	SNRK	813.127683125151	-0.559737964924847	0.272468244656557	-2.05432367221505	0.0399443750709286	0.934922285617743
	LIMS3	89.9023515479017	-1.80870377999019	0.881092639184226	-2.05279637980498	0.0400923298011184	0.934922285617743
	HSPA8P1	88.2754560130261	0.945985947304012	0.461191483783543	2.05117826448852	0.0402495897841348	0.934922285617743
	DOC2B	133.406265784898	-1.57950260229365	0.770162130530421	-2.0508702514441	0.0402795838794882	0.934922285617743
	KIAA1143	1197.88806617136	-0.718381319715731	0.350340067412061	-2.05052572211442	0.0403131563624005	0.934922285617743
	RPSAP58	29994.7726565446	-0.474039287589963	0.231198431909311	-2.05035684574153	0.0403296210978396	0.934922285617743
	PRKX	689.76255715163	-0.747350432631993	0.364617642970483	-2.0496825840446	0.0403954156211311	0.934922285617743
	RNF182	95.9524338512568	1.26076894235813	0.615380305953666	2.04876387846746	0.0404852094751372	0.934922285617743
	ZNF91	538.781092178572	-0.684603106849296	0.334155740095713	-2.04875459165598	0.0404861180270232	0.934922285617743
	PRRT3	684.802375865752	-0.704009501651749	0.343702657468567	-2.0483097420221	0.0405296590250718	0.934922285617743
	RTN4RL1	1248.45311701464	1.29776675905426	0.633637218814047	2.0481226804878	0.0405479800893461	0.934922285617743
	NTS	78.562648059427	-1.63806561181338	0.799922159346266	-2.04778126555724	0.0405814368394721	0.934922285617743
	LINC01446	169.507466527259	1.66692304722769	0.814456284748896	2.04666975802344	0.040690520506478	0.935938201437466
	CCDC51	967.654688659696	-0.598855889116215	0.292630964041748	-2.04645428099939	0.040711696219029	0.935938201437466
	FA2H	130.353002175248	0.969097750973793	0.47366715688535	2.0459466882741	0.0407616161266772	0.936095254071947
	CROCCP3	54.5010173137496	1.24090076400321	0.606855106422535	2.04480567250794	0.0408740203069725	0.936418245220919
	NUDT16L2P	228.918929672815	-1.18418595559205	0.579207985603471	-2.04449176293428	0.0409049903205824	0.936418245220919
	LINC00240	65.1202461126644	-0.944864417027126	0.462400498810925	-2.04338970104243	0.0410138761723016	0.937228236383805
	BTN3A1	252.275387700096	1.54657200533491	0.756913754394199	2.04326053841196	0.0410266537537859	0.937228236383805
	PBX3	826.630786819247	0.765530345357122	0.37489225026894	2.04200098777168	0.0411514333488562	0.938713405330324
	ALDH3B2	839.056745095932	0.886616758585508	0.4342472906697	2.04173238989738	0.0411780840174821	0.938713405330324
	ANKRD1	2055.90914293699	0.941337027246579	0.461726807312848	2.03873158832809	0.0414768233127813	0.943757574797365
	TBCC	411.455429275762	0.55436021921933	0.271981631885038	2.03822668235791	0.0415272682456225	0.943757574797365
	MDM2	2751.31916713855	-1.06857940183072	0.5244704336898	-2.03744450247263	0.041605518065167	0.943757574797365
	SLC27A3	1070.28929004379	0.510622759009614	0.250640524055589	2.03727135080664	0.041622857144642	0.943757574797365
	FBXO32	1417.97236567816	-1.87486954851999	0.920729558271043	-2.0362869114799	0.0417215533429098	0.943757574797365
	SNCAIP	232.491497989663	-1.96540149535873	0.965369553310708	-2.03590582344185	0.0417598129569839	0.943757574797365
	APOL4	92.6556989062058	-1.41646593867421	0.695820506792131	-2.03567719670177	0.0417827803573633	0.943757574797365
	DCDC2	1383.7591688116	-0.581483778070841	0.285713104938562	-2.03520163415634	0.0418305887058848	0.943757574797365
	RP11-141M3.6	400.446579800711	-0.982560198481379	0.482790219935238	-2.03517005504623	0.0418337649956208	0.943757574797365
	DYSF	2476.8556956766	-1.43074446636838	0.703837721580568	-2.03277605405326	0.0420751534558657	0.9469999743432
	AMIGO2	472.828572474448	1.43399024971132	0.705682077161229	2.03206273210152	0.0421473056202214	0.9469999743432
	PROM2	2656.20751858242	0.829802854397828	0.408521719714999	2.03123313731454	0.0422313503744048	0.9469999743432
	BATF	116.22960757213	1.42608519988675	0.702156302875205	2.03100818727566	0.0422541640784423	0.9469999743432
	CAPN5	728.250881660644	0.797224070446356	0.392534019778588	2.03096809518838	0.0422582311825417	0.9469999743432
	HINT3	1027.82080606112	-0.664942813362262	0.327440653986469	-2.0307277220065	0.0422826225598575	0.9469999743432
	RP11-326C3.2	98.7150863542074	0.978430231454118	0.482341028840498	2.02850301540006	0.0425089358642412	0.951088189135572
	PIK3C2A	2726.42023174852	-0.50054995211885	0.2470194265909	-2.02635865132921	0.0427280449399039	0.955006971522029
	CSF2RB	73.3203559828983	1.75833715024656	0.868738735033926	2.0240114540051	0.0429689732396678	0.957602187856281
	ZNF692	1053.72320572862	0.866763317051212	0.428255579001849	2.02393934732014	0.0429763927806617	0.957602187856281
	NACC2	521.159858144144	-0.664562549016164	0.328545065268827	-2.02274396808364	0.0430995512465109	0.959327078380644
	RPS6KL1	103.003056816619	-1.00351583038229	0.496600119617188	-2.02077242984933	0.0433033280687801	0.959327078380644
	MBD5	775.059337599571	-0.476362446614964	0.235778349223714	-2.02038248288428	0.0433437289978345	0.959327078380644
	RORA	342.540459953031	-0.994872193974316	0.492580155997668	-2.01971634841706	0.043412818336914	0.959327078380644
	LINC01667	69.0681756111018	2.0639975828274	1.02249284791411	2.01859366257472	0.0435294702627507	0.959327078380644
	ST3GAL2	404.985858300867	-0.942296266410995	0.466904199165744	-2.01817903564516	0.0435726186953863	0.959327078380644
	RNF223	328.173259860139	0.914384007025366	0.453089279628806	2.01811000201655	0.0435798062338352	0.959327078380644
	AEN	1168.71444529488	-1.2972024935647	0.642885656685549	-2.01778104718114	0.043614069610706	0.959327078380644
	RHOBTB3	7498.49473081373	-0.636472502477136	0.315493760129327	-2.01738539049468	0.0436553106775009	0.959327078380644
	SHPRH	343.097999706567	-0.639196336969664	0.316869094880585	-2.01722524315775	0.043672012912242	0.959327078380644
	SYF2	1025.75193434256	-0.599128491184235	0.297182446737661	-2.01602920280523	0.0437969222061829	0.959491291327297
	ZNF354A	1362.06034244859	-0.602193978357886	0.298724345235453	-2.01588517294511	0.0438119843957044	0.959491291327297
	GAL3ST1	64.8047280802617	1.22063340235029	0.605969970185321	2.01434635775267	0.0439731820404497	0.959937872793866
	TM4SF1	616.091021333344	1.33325839925968	0.661882720976181	2.01434235553592	0.0439736019421878	0.959937872793866
	FOSL1	271.248119219473	-1.62118532405264	0.804956380362121	-2.01400394307493	0.0440091195076037	0.959937872793866
	BEX3	4432.32344127435	0.425185830577072	0.211246889642921	2.01274362569683	0.044141607326354	0.961585344946616
	LAMC1	28382.9477015751	-0.783294320918203	0.389265044056658	-2.0122390460629	0.0441947443360089	0.961585344946616
	FRY	944.707320469216	0.689767378513487	0.342847888629904	2.01187582420283	0.0442330284463045	0.961585344946616
	RTN4R	489.597809607093	0.589744746461354	0.29330206520782	2.01070778701639	0.0443563310414548	0.961585344946616
	HUWE1	11554.6115142422	-0.647415881702715	0.321995367248466	-2.0106372561663	0.0443637858320415	0.961585344946616
	HCG11	463.013204647496	-0.527329488313709	0.262344309304394	-2.01006642649091	0.0444241588509937	0.961585344946616
	SHC2	185.897497848488	0.700822199825244	0.348680141301189	2.00992863318785	0.0444387427538045	0.961585344946616
	HEG1	441.358922605883	-1.20454816360071	0.599500873891433	-2.00925172265695	0.0445104449568275	0.96170291946006
	AKAP13	1923.83041369247	-0.506669537459276	0.252194633412246	-2.00904170958728	0.0445327105627995	0.96170291946006
	KLC4	392.347471193239	0.823887176255056	0.410290602544976	2.00805763316195	0.0446371676606954	0.963001457228011
	SPACA6	538.168271320225	0.778663986494237	0.387955963357319	2.00709374269126	0.0447396823769845	0.963299900535173
	DPP8	1408.95580822562	-0.564885030570864	0.281556745011511	-2.00629194852984	0.0448251085524802	0.963389941445473
	MT-ND5	50813.8876220158	-1.33562344108471	0.665924647415755	-2.00566752750157	0.04489173197515	0.963389941445473
	PDE5A	317.221908576796	0.828652848564311	0.413212571480437	2.00539118545076	0.0449212432996209	0.963389941445473
	BIRC7	55.6877069524456	2.38213974157489	1.18830628858014	2.00465129610751	0.0450003386638919	0.964134474825494
	ECHDC2	368.504690243959	-0.58637413667972	0.292645901477189	-2.00369844142658	0.0451023733397906	0.965020552150565
	NSUN3	367.231146582848	-0.59810845310658	0.298541366924437	-2.0034357692814	0.0451305353733015	0.965020552150565
	BCL6	1035.50402372609	-0.79640952369549	0.397798805961126	-2.00204101108669	0.0452803209381723	0.967271359274132
	GBGT1	421.67449557538	0.569909624022989	0.284825149733357	2.00091046930553	0.0454020391321373	0.967700435271033
	HIP1R	1786.92609367507	0.546745133750393	0.273288708876107	2.00061369530731	0.0454340365466722	0.967700435271033
	WDR53	814.780749371737	0.465277384374239	0.232739309921639	1.99913536106511	0.0455937100421689	0.970140605720247
	JAZF1	207.950907239781	0.802251195091746	0.401469969614727	1.998284444193	0.0456858310063495	0.970140605720247
	RASSF8	2082.66983260866	-0.789460454704842	0.395156647774753	-1.99784176515955	0.0457338177867501	0.970140605720247
	CDH2	1321.76499852699	-1.33479847713326	0.668445134652349	-1.99687065988965	0.0458392351881641	0.970618170146143
	RP11-196G18.23	73.9126768570937	-0.752087280444956	0.376787735190496	-1.99605032277581	0.0459284455194585	0.970618170146143
	DLG1	6869.5336228224	-0.404897579326233	0.202970115593133	-1.99486302770737	0.0460578208990663	0.970928137029283
	C17orf107	95.2918702739265	1.55573928899816	0.780024425469584	1.99447509359927	0.0461001591873072	0.970928137029283
	ANK1	107.156689332194	-1.14801372232579	0.575731157970911	-1.9940100625643	0.046150954856015	0.970928137029283
	LIMS1	4204.06532055859	-0.927338583251765	0.465071726110312	-1.99396895400992	0.046155447438965	0.970928137029283
	LURAP1L	403.545340796029	1.1055633352165	0.55515325614398	1.99145609429654	0.0464307675714331	0.974836346691991
	KCTD21-AS1	120.157907894665	-1.25998967409375	0.632823282340644	-1.9910608684203	0.0464741958555631	0.974836346691991
	CRYBG2	2306.87121006223	0.889683881135393	0.446865292430728	1.99094424249408	0.0464870174993281	0.974836346691991
	CCS	929.871391657933	0.427379630546009	0.214812920111637	1.98954341444594	0.0466412548177252	0.976186185852678
	EFNA4	500.391829973937	0.468738886247461	0.235691088506269	1.98878493547708	0.0467249462602052	0.976773854497372
	GATA3	145.047341600343	-4.23956395800469	2.13262687232681	-1.98795392340673	0.0468167861339843	0.976773854497372
	BTBD1	3643.84104591305	-0.468177007994412	0.235509843462424	-1.9879296810331	0.0468194675752106	0.976773854497372
	CFAP97	942.979955148916	-0.446885210446245	0.225116827311177	-1.98512574907836	0.0471304826589656	0.981696774464072
	PCDHB12	60.6263069133525	1.34778902554571	0.679839958947447	1.98250927708399	0.0474222701142571	0.984341776927156
	ELMO3	702.532478608368	1.05503396303099	0.532210460843057	1.98236231839514	0.0474387038178473	0.984341776927156
	PRKDC	13499.5061012178	-0.690228115134534	0.348326032864934	-1.98155765004844	0.0475287710339956	0.985181501612291
	CRABP1	819.240204459921	2.04216472513545	1.03129216254379	1.98019998532543	0.0476810615237964	0.985181501612291
	ETS1	815.863219404817	1.97871950897382	0.999441106180008	1.9798260215019	0.0477230813677485	0.985181501612291
	SYDE1	329.513409814969	1.43140510650593	0.723154295433152	1.97939100347673	0.0477720006288465	0.985181501612291
	IRX5	105.083919745316	2.15493310903299	1.08871130239657	1.97934301250419	0.0477773999578785	0.985181501612291
	SYTL4	167.711538536086	0.802924959948187	0.405778798594651	1.97872575582802	0.0478468915029112	0.985181501612291
	CCN3	192.815861067259	1.22296277467566	0.618209171442949	1.97823460273352	0.0479022468161137	0.985181501612291
	ACSL1	3895.8990235012	-0.620484418248885	0.313660568586378	-1.97820344790331	0.0479057599296358	0.985181501612291
	FRZB	375.883188147407	1.28383346302898	0.649193408643181	1.97758240600779	0.0479758356952873	0.985181501612291
	UGGT2	885.925331141106	-0.678514122927066	0.343461852635987	-1.97551523617436	0.0482097072993877	0.988071595357733
	FUT8	1676.68829250956	-1.60886214876753	0.814830194770749	-1.97447536811051	0.0483277155660781	0.988574266156373
	MEMO1P1	664.229649005745	-0.54550534645615	0.276283140812081	-1.97444311966609	0.048331379120397	0.988574266156373
	GSDMB	153.96764013239	1.11663316737198	0.565642580790891	1.97409672696614	0.0483707454510575	0.988574266156373
	RP5-908M14.9	109.920035765799	-0.954580002503438	0.484446601185209	-1.97045453548036	0.0487863006678717	0.994896205293036
	KRT16	123.433954501943	4.33151205462386	2.1993176109854	1.96948000279193	0.0488979967133953	0.994896205293036
	RP4-657E11.10	71.3338534730308	-0.864600844640283	0.439099304948583	-1.9690325967187	0.0489493480059626	0.994896205293036
	ATG13	2175.48113700805	0.625068924717493	0.317522734699468	1.9685800618627	0.0490013339970837	0.994896205293036
	AKR1C3	329.160442325747	1.4945718027753	0.759822531859148	1.96700116159803	0.0491830768602891	0.994896205293036
	CDC14B	1283.56198394775	-0.590980263548478	0.300448325082067	-1.96699470162482	0.0491838216103439	0.994896205293036
	MED10	1279.86462269753	0.528760538499805	0.268892566014812	1.9664379210494	0.0492480466642336	0.995268663981837
	GAS7	746.656363126196	0.87170438702167	0.443553532609777	1.96527436472604	0.049382490967587	0.996742556830489
	HLTF	2251.41372163196	-0.510040384293948	0.25956082515354	-1.96501295598917	0.0494127380302157	0.996742556830489
	ATR	1406.91192020689	-0.569588506331838	0.29018539044709	-1.96284349620175	0.0496643619619944	0.999731369449195
	LDLRAP1	1877.38433923399	0.451533268905387	0.230055428739322	1.96271512208922	0.0496792849985453	0.999731369449195
	KCTD17	301.44816334126	0.750564886024285	0.3826482020501	1.9615011438784	0.0498205916953502	0.999731369449195
	SLU7	1239.19768839359	-0.542043020638586	0.276508418128407	-1.96031290586918	0.0499592284808177	0.999731369449195
	OPHN1	669.921926426895	0.767082261072934	0.391314347507639	1.96027123962778	0.0499640957224881	0.999731369449195
