# Supplementary material for: Organoid platinum-resistance model identifies KRT17 as a biomarker of targeted therapy in ovarian cancer
Source: iScience. 2025 Nov 10;28(12):113999. doi: 10.1016/j.isci.2025.113999 (PMC12702183; doi:10.1016/j.isci.2025.113999)
Supplement: Table S3. Differentially regulated proteins in ptGPC organoid lines, related to — Figure 3 [file mmc4.xlsx]

## Sheet: Table S3
	PG.ProteinGroups	logFC	AveExpr	t	P.Value	adj.P.Val	B	PG.Genes	PG.ProteinDescriptions
	P35219	0.546078	11.0638	12.0619	1.73375e-08	0.000151824	9.29194	CA8	Carbonic anhydrase-related protein
	P08572	-0.482033	17.7381	-10.9036	5.84226e-08	0.000255804	8.31335	COL4A2	Collagen alpha-2(IV) chain
	O95967	-0.639643	10.3045	-8.97799	5.66338e-07	0.00155212	6.37817	EFEMP2	EGF-containing fibulin-like extracellular matrix protein 2
	P00450	-0.762875	11.1581	-8.49282	1.06346e-06	0.00155212	5.82035	CP	Ceruloplasmin
	P01023	-0.457399	14.2721	-8.54548	9.91934e-07	0.00155212	5.88239	A2M	Alpha-2-macroglobulin
	Q92626	-0.594651	16.3798	-8.5333	1.00802e-06	0.00155212	5.86807	PXDN	Peroxidasin homolog
	O95025	-0.394802	10.1495	-8.21669	1.53997e-06	0.00173676	5.48887	SEMA3D	Semaphorin-3D
	P36575	0.33	12.9353	8.19471	1.58663e-06	0.00173676	5.46203	ARR3	Arrestin-C
	Q8IUL8	-0.482331	12.1739	-7.9181	2.32105e-06	0.00203254	5.11854	CILP2	Cartilage intermediate layer protein 2
	Q9UN81	0.260261	12.3786	7.9219	2.30881e-06	0.00203254	5.12334	L1RE1	LINE-1 retrotransposable element ORF1 protein
	P21980	-0.375082	12.5839	-7.42418	4.68412e-06	0.00341824	4.4779	TGM2	Protein-glutamine gamma-glutamyltransferase 2
	P58215	-0.793456	10.5921	-7.47301	4.36413e-06	0.00341824	4.54283	LOXL3	Lysyl oxidase homolog 3
	P26006	-0.375629	11.3727	-7.13436	7.17352e-06	0.0041879	4.08515	ITGA3	Integrin alpha-3
	P55058	-0.918717	13.029	-7.1556	6.95043e-06	0.0041879	4.11436	PLTP	Phospholipid transfer protein
	Q9NPB8	0.380541	9.80282	7.22743	6.2486e-06	0.0041879	4.21266	GPCPD1	Glycerophosphocholine phosphodiesterase GPCPD1
	P43307	-0.314644	14.3679	-7.02501	8.44888e-06	0.00455851	3.93364	SSR1	Translocon-associated protein subunit alpha
	Q01484	-0.361589	12.2262	-6.95639	9.37001e-06	0.00455851	3.83764	ANK2	Ankyrin-2
	Q9GZM7	-0.600159	17.1315	-6.96473	9.25252e-06	0.00455851	3.84935	TINAGL1	Tubulointerstitial nephritis antigen-like
	O00178	-0.265704	11.3275	-6.85169	1.09857e-05	0.0048101	3.68975	GTPBP1	GTP-binding protein 1
	Q9NX74	0.23323	11.3106	6.85958	1.08542e-05	0.0048101	3.70096	DUS2	tRNA-dihydrouridine(20) synthase [NAD(P)+]-like
	P10599	0.30457	14.4619	6.7827	1.22095e-05	0.00509137	3.59137	TXN	Thioredoxin
	O14817	-0.994552	9.33023	-6.74874	1.28642e-05	0.00512055	3.54267	TSPAN4	Tetraspanin-4
	O95340	0.29364	12.3012	6.58373	1.66168e-05	0.00614494	3.30348	PAPSS2	Bifunctional 3'-phosphoadenosine 5'-phosphosulfate synthase 2
	P39059	-0.790149	12.7001	-6.57514	1.68412e-05	0.00614494	3.29091	COL15A1	Collagen alpha-1(XV) chain
	Q9Y3C8	0.330663	12.2906	6.5422	1.77327e-05	0.00621141	3.2426	UFC1	Ubiquitin-fold modifier-conjugating enzyme 1
	Q13308	-0.283009	11.5498	-6.45787	2.02495e-05	0.00682019	3.11815	PTK7	Inactive tyrosine-protein kinase 7
	Q9UDX5	-0.366595	10.8537	-6.40867	2.18895e-05	0.00709949	3.04503	MTFP1	Mitochondrial fission process protein 1
	O14983	-0.450406	12.758	-6.16663	3.22644e-05	0.00712746	2.67972	ATP2A1	Sarcoplasmic/endoplasmic reticulum calcium ATPase 1
	O75874	0.216909	15.429	6.05053	3.89757e-05	0.00712746	2.50119	IDH1	Isocitrate dehydrogenase [NADP] cytoplasmic
	P09486	-0.578148	13.7452	-6.21934	2.963e-05	0.00712746	2.76007	SPARC	SPARC
	P22612	-1.06879	10.6418	-6.18149	3.14976e-05	0.00712746	2.70242	PRKACG	cAMP-dependent protein kinase catalytic subunit gamma
	P23142	-0.699828	11.2525	-6.05208	3.88771e-05	0.00712746	2.50359	FBLN1	Fibulin-1
	P40763	-0.282514	12.2041	-6.18903	3.11159e-05	0.00712746	2.71392	STAT3	Signal transducer and activator of transcription 3
	P47755	0.267546	14.0463	6.11647	3.50011e-05	0.00712746	2.60285	CAPZA2	F-actin-capping protein subunit alpha-2
	Q13438	-0.206729	11.3527	-6.08313	3.69546e-05	0.00712746	2.55153	OS9	Protein OS-9
	Q13492	-0.22631	13.049	-6.10011	3.59455e-05	0.00712746	2.5777	PICALM	Phosphatidylinositol-binding clathrin assembly protein
	Q8IUX7	-0.917639	9.23242	-6.04908	3.9068e-05	0.00712746	2.49896	AEBP1	Adipocyte enhancer-binding protein 1
	Q8N3D4	-0.300547	11.4935	-6.0505	3.89777e-05	0.00712746	2.50114	EHBP1L1	EH domain-binding protein 1-like protein 1
	Q8N474	-0.556431	12.1241	-6.08232	3.70032e-05	0.00712746	2.55029	SFRP1	Secreted frizzled-related protein 1
	Q9BQ69	0.267043	11.2606	6.17303	3.19318e-05	0.00712746	2.6895	MACROD1	ADP-ribose glycohydrolase MACROD1
	Q9BQE3	0.483957	13.225	6.24622	2.83749e-05	0.00712746	2.80087	TUBA1C	Tubulin alpha-1C chain
	Q9H0W9	0.229798	12.3089	6.12315	3.46231e-05	0.00712746	2.61311	C11orf54	Ester hydrolase C11orf54
	Q9H3K6	0.387976	14.203	6.18968	3.10832e-05	0.00712746	2.71491	BOLA2B	BolA-like protein 2
	Q9H840	-0.365328	11.0782	-6.14155	3.36035e-05	0.00712746	2.64133	GEMIN7	Gem-associated protein 7
	Q9H9H4	-0.365069	9.65337	-6.35294	2.39176e-05	0.00712746	2.96174	VPS37B	Vacuolar protein sorting-associated protein 37B
	Q9NUL3	0.255987	11.1336	6.37334	2.3153e-05	0.00712746	2.99229	STAU2	Double-stranded RNA-binding protein Staufen homolog 2
	Q9NUQ6	0.518311	10.3481	6.16594	3.23004e-05	0.00712746	2.67867	SPATS2L	SPATS2-like protein
	Q9Y6Q1	-0.433694	10.0936	-6.16804	3.21907e-05	0.00712746	2.68188	CAPN6	Calpain-6
	Q9NUB1	0.42748	13.4243	6.03579	3.99272e-05	0.00713556	2.47838	ACSS1	"Acetyl-coenzyme A synthetase 2-like	mitochondrial"
	O60343	0.373954	11.2866	5.95952	4.52583e-05	0.0077005	2.35975	TBC1D4	TBC1 domain family member 4
	P09211	0.219835	16.5892	5.96271	4.50205e-05	0.0077005	2.36474	GSTP1	Glutathione S-transferase P
	Q6AWC2	-0.83681	11.5134	-5.95328	4.57264e-05	0.0077005	2.35	WWC2	Protein WWC2
	O15347	0.238138	13.1712	5.93194	4.73658e-05	0.00782608	2.31663	HMGB3	High mobility group protein B3
	A8MXV4	0.278992	11.9045	5.82487	5.65773e-05	0.0079164	2.14808	NUDT19	Acyl-coenzyme A diphosphatase NUDT19
	O00567	-0.196422	14.3183	-5.68596	7.14166e-05	0.0079164	1.92674	NOP56	Nucleolar protein 56
	O94985	-0.529511	10.7193	-5.89213	5.0591e-05	0.0079164	2.25418	CLSTN1	Calsyntenin-1
	P02787	-0.697931	17.923	-5.69748	7.00433e-05	0.0079164	1.94521	TF	Serotransferrin
	P05106	-0.414325	9.41207	-5.8402	5.51504e-05	0.0079164	2.17233	ITGB3	Integrin beta-3
	P08047	0.374545	9.6835	5.84372	5.4828e-05	0.0079164	2.17789	SP1	Transcription factor Sp1
	P08134	0.442355	12.8186	5.76735	6.22857e-05	0.0079164	2.05679	RHOC	Rho-related GTP-binding protein RhoC
	P13796	-0.553904	14.9087	-5.69109	7.08018e-05	0.0079164	1.93496	LCP1	Plastin-2
	P19099	0.350498	12.2108	5.7129	6.82478e-05	0.0079164	1.9699	CYP11B2	"Cytochrome P450 11B2	mitochondrial"
	P25391	-0.309998	12.7967	-5.69132	7.07742e-05	0.0079164	1.93533	LAMA1	Laminin subunit alpha-1
	P42285	-0.190885	13.1835	-5.69266	7.0615e-05	0.0079164	1.93748	MTREX	Exosome RNA helicase MTR4
	P62841	-0.559907	14.01	-5.83904	5.52567e-05	0.0079164	2.1705	RPS15	40S ribosomal protein S15
	P98160	-0.594227	17.682	-5.76792	6.22259e-05	0.0079164	2.05771	HSPG2	Basement membrane-specific heparan sulfate proteoglycan core protein
	Q01826	0.491096	9.55725	5.79384	5.95853e-05	0.0079164	2.0989	SATB1	DNA-binding protein SATB1
	Q15058	0.286615	10.3954	5.76861	6.21543e-05	0.0079164	2.0588	KIF14	Kinesin-like protein KIF14
	Q5T9L3	0.458123	11.9374	5.81312	5.76971e-05	0.0079164	2.12947	WLS	Protein wntless homolog
	Q92797	-0.215311	12.1139	-5.85153	5.41198e-05	0.0079164	2.19023	SYMPK	Symplekin
	Q9H446	0.321575	10.624	5.86534	5.28916e-05	0.0079164	2.21201	RWDD1	RWD domain-containing protein 1
	Q9H7E9	0.409004	10.0379	5.69308	7.0565e-05	0.0079164	1.93815	C8orf33	UPF0488 protein C8orf33
	Q9HBW0	-0.393255	10.2598	-5.79281	5.96879e-05	0.0079164	2.09726	LPAR2	Lysophosphatidic acid receptor 2
	Q9HD42	0.384925	11.9081	5.72141	6.72777e-05	0.0079164	1.98352	CHMP1A	Charged multivesicular body protein 1a
	Q9NQP4	0.355102	12.6871	5.70418	6.9257e-05	0.0079164	1.95595	PFDN4	Prefoldin subunit 4
	Q9NX02	0.18286	15.1135	5.75024	6.40975e-05	0.0079164	2.02955	NLRP2	"NACHT	LRR and PYD domains-containing protein 2"
	Q9UDR5	0.326068	10.3344	5.83103	5.59993e-05	0.0079164	2.15783	AASS	"Alpha-aminoadipic semialdehyde synthase	mitochondrial"
	Q9Y2G5	-0.253676	11.1135	-5.73914	6.53028e-05	0.0079164	2.01184	POFUT2	GDP-fucose protein O-fucosyltransferase 2
	Q9Y4G8	-0.358165	9.67612	-5.85816	5.35263e-05	0.0079164	2.20069	RAPGEF2	Rap guanine nucleotide exchange factor 2
	Q8N436	-0.564995	10.8463	-5.65395	7.53843e-05	0.00825175	1.87529	CPXM2	Inactive carboxypeptidase-like protein X2
	P00492	0.25107	14.472	5.64617	7.63826e-05	0.00825781	1.86277	HPRT1	Hypoxanthine-guanine phosphoribosyltransferase
	A0A075B759	0.505515	16.2845	5.61444	8.06015e-05	0.00825924	1.81159	NA	NA
	O00160	-0.585974	12.3711	-5.62233	7.95305e-05	0.00825924	1.82432	MYO1F	Unconventional myosin-If
	P98095	-0.408675	10.1895	-5.61072	8.11116e-05	0.00825924	1.80558	FBLN2	Fibulin-2
	Q5VU43	0.204084	11.0396	5.63372	7.80095e-05	0.00825924	1.84271	PDE4DIP	Myomegalin
	Q96SI9	0.297899	12.3399	5.6226	7.94938e-05	0.00825924	1.82476	STRBP	Spermatid perinuclear RNA-binding protein
	P32418	-0.552257	12.0509	-5.58545	8.46692e-05	0.00852239	1.76469	SLC8A1	Sodium/calcium exchanger 1
	P69905	-0.498198	15.8126	-5.57752	8.582e-05	0.00854007	1.75183	HBA2	Hemoglobin subunit alpha
	Q14019	-0.280813	13.226	-5.56752	8.72924e-05	0.00858898	1.73562	COTL1	Coactosin-like protein
	P11217	-0.298712	15.9183	-5.54741	9.03368e-05	0.00869318	1.70295	PYGM	"Glycogen phosphorylase	muscle form"
	Q14126	0.217526	12.5606	5.5498	8.99696e-05	0.00869318	1.70683	DSG2	Desmoglein-2
	Q9NZB2	0.194549	12.7351	5.51643	9.5246e-05	0.00906597	1.6525	FAM120A	Constitutive coactivator of PPAR-gamma-like protein 1
	P01008	-0.431024	11.2479	-5.48925	9.97827e-05	0.00929571	1.60812	SERPINC1	Antithrombin-III
	Q16678	-0.258525	8.96185	-5.49351	9.90567e-05	0.00929571	1.61508	CYP1B1	Cytochrome P450 1B1
	P52179	-0.302267	10.3244	-5.47861	0.000101619	0.00933726	1.59072	MYOM1	Myomesin-1
	Q6ZSR9	0.238335	12.2588	5.47437	0.000102361	0.00933726	1.58378		Uncharacterized protein FLJ45252
	Q15427	-0.789081	12.0913	-5.46601	0.000103841	0.00937462	1.57008	SF3B4	Splicing factor 3B subunit 4
	P02462	-0.493996	16.2075	-5.45181	0.000106404	0.009508	1.54681	COL4A1	Collagen alpha-1(IV) chain
	Q9UNH7	0.171983	13.1895	5.44003	0.000108584	0.00960472	1.52746	SNX6	Sorting nexin-6
	P05156	-0.440895	12.7728	-5.42467	0.000111493	0.0096668	1.50222	CFI	Complement factor I
	Q16637	0.197612	11.8594	5.42632	0.000111176	0.0096668	1.50494	SMN2	Survival motor neuron protein
	Q9NYL2	0.242458	10.4487	5.41059	0.000114233	0.00980726	1.47904	MAP3K20	Mitogen-activated protein kinase kinase kinase 20
	O15230	-0.228371	15.0477	-5.35173	0.00012647	0.00995575	1.38184	LAMA5	Laminin subunit alpha-5
	O43776	0.177917	14.481	5.33257	0.000130742	0.00995575	1.35008	NARS1	"Asparagine--tRNA ligase	cytoplasmic"
	P00352	-0.307978	13.3395	-5.37468	0.000121543	0.00995575	1.4198	ALDH1A1	Aldehyde dehydrogenase 1A1
	P00441	0.378346	14.9611	5.33407	0.000130402	0.00995575	1.35257	SOD1	Superoxide dismutase [Cu-Zn]
	P23352	-0.601572	9.75208	-5.33307	0.000130629	0.00995575	1.35091	ANOS1	Anosmin-1
	P28370	0.163311	11.4783	5.37298	0.000121901	0.00995575	1.41699	SMARCA1	Probable global transcription activator SNF2L1
	P57768	0.302781	10.325	5.39195	0.000117967	0.00995575	1.44833	SNX16	Sorting nexin-16
	Q8WWY3	-0.263163	11.6901	-5.34254	0.0001285	0.00995575	1.36662	PRPF31	U4/U6 small nuclear ribonucleoprotein Prp31
	Q92835	-0.494674	9.51431	-5.35678	0.000125368	0.00995575	1.3902	INPP5D	"Phosphatidylinositol 3	4	5-trisphosphate 5-phosphatase 1"
	Q96AG4	0.179529	13.9884	5.3399	0.000129088	0.00995575	1.36225	LRRC59	Leucine-rich repeat-containing protein 59
	Q96K17	-0.21519	13.129	-5.36173	0.000124297	0.00995575	1.3984	BTF3L4	Transcription factor BTF3 homolog 4
	Q9NWK9	0.256714	9.37482	5.34021	0.00012902	0.00995575	1.36276	ZNHIT6	Box C/D snoRNA protein 1
	Q9P2M7	0.19571	11.944	5.37358	0.000121773	0.00995575	1.41799	CGN	Cingulin
	Q9UMX5	0.207388	12.2276	5.32511	0.000132446	0.00999852	1.33771	NENF	Neudesin
	P10645	-1.05991	10.0806	-5.30161	0.000137967	0.0103263	1.29866	CHGA	Chromogranin-A
	P13591	-0.387692	11.6273	-5.28991	0.000140806	0.0104266	1.27919	NCAM1	Neural cell adhesion molecule 1
	Q13444	0.338505	11.9996	5.28632	0.000141688	0.0104266	1.27321	ADAM15	Disintegrin and metalloproteinase domain-containing protein 15
	O95347	0.20534	12.4005	5.27801	0.000143756	0.0104326	1.25936	SMC2	Structural maintenance of chromosomes protein 2
	Q9Y6N7	0.207648	11.2788	5.27643	0.000144153	0.0104326	1.25672	ROBO1	Roundabout homolog 1
	A0MZ66	0.214597	12.3848	5.2185	0.000159506	0.0104757	1.15989	SHTN1	Shootin-1
	O15514	-0.340761	10.3732	-5.25727	0.000149053	0.0104757	1.22475	POLR2D	DNA-directed RNA polymerase II subunit RPB4
	O95674	-0.35669	9.7684	-5.20303	0.000163889	0.0104757	1.13395	CDS2	Phosphatidate cytidylyltransferase 2
	P00813	0.350574	10.1609	5.2116	0.000161447	0.0104757	1.14832	ADA	Adenosine deaminase
	P04080	0.241418	17.0045	5.20368	0.000163702	0.0104757	1.13504	CSTB	Cystatin-B
	P12931	-0.330134	9.85219	-5.23877	0.000153949	0.0104757	1.19383	SRC	Proto-oncogene tyrosine-protein kinase Src
	P49137	0.227797	10.7479	5.244	0.000152548	0.0104757	1.20257	MAPKAPK2	MAP kinase-activated protein kinase 2
	Q53GG5	0.601507	8.57378	5.22701	0.000157147	0.0104757	1.17415	PDLIM3	PDZ and LIM domain protein 3
	Q5VT06	0.264307	9.31063	5.24028	0.000153544	0.0104757	1.19635	CEP350	Centrosome-associated protein 350
	Q86X27	0.359905	11.3367	5.22722	0.000157089	0.0104757	1.17451	RALGPS2	Ras-specific guanine nucleotide-releasing factor RalGPS2
	Q8IWV8	-0.214311	10.9614	-5.20728	0.000162673	0.0104757	1.14108	UBR2	E3 ubiquitin-protein ligase UBR2
	Q8NDX5	0.430869	10.4871	5.25216	0.000150388	0.0104757	1.21622	PHC3	Polyhomeotic-like protein 3
	Q96FS4	-0.272289	10.6838	-5.21635	0.000160106	0.0104757	1.1563	SIPA1	Signal-induced proliferation-associated protein 1
	Q9BR61	0.395342	10.3769	5.23955	0.000153739	0.0104757	1.19514	ACBD6	Acyl-CoA-binding domain-containing protein 6
	Q9BXI6	-0.332712	10.3296	-5.26646	0.00014668	0.0104757	1.2401	TBC1D10A	TBC1 domain family member 10A
	Q9H1J1	-1.19899	9.39591	-5.22211	0.000158501	0.0104757	1.16594	UPF3A	Regulator of nonsense transcripts 3A
	Q9H334	0.362916	8.71956	5.19705	0.000165615	0.0105094	1.12392	FOXP1	Forkhead box protein P1
	P12235	0.282682	14.5451	5.18446	0.000169316	0.0105156	1.10277	SLC25A4	ADP/ATP translocase 1
	Q86UU0	0.191309	10.1181	5.18826	0.000168191	0.0105156	1.10915	BCL9L	B-cell CLL/lymphoma 9-like protein
	Q8TDX7	0.427002	12.3577	5.19226	0.000167014	0.0105156	1.11587	NEK7	Serine/threonine-protein kinase Nek7
	Q53EL6	-0.352384	12.5473	-5.17149	0.000173217	0.0106821	1.08095	PDCD4	Programmed cell death protein 4
	P08240	0.1576	12.6393	5.15485	0.000178361	0.0109224	1.05293	SRPRA	Signal recognition particle receptor subunit alpha
	O75534	0.179917	13.6876	5.14064	0.000182882	0.0109814	1.02896	CSDE1	Cold shock domain-containing protein E1
	Q08AD1	0.342111	11.1212	5.14426	0.000181719	0.0109814	1.03507	CAMSAP2	Calmodulin-regulated spectrin-associated protein 2
	Q9C0C9	0.162053	11.9731	5.14	0.000183086	0.0109814	1.02789	UBE2O	(E3-independent) E2 ubiquitin-conjugating enzyme
	Q14999	-0.244505	11.497	-5.11071	0.000192795	0.0114075	0.978394	CUL7	Cullin-7
	Q9H4B0	0.228136	10.7523	5.11408	0.000191649	0.0114075	0.984103	OSGEPL1	"tRNA N6-adenosine threonylcarbamoyltransferase	mitochondrial"
	O94788	1.25167	9.28612	5.1068	0.00019413	0.0114093	0.971783	ALDH1A2	Retinal dehydrogenase 2
	O14972	0.19224	11.4932	5.07949	0.000203735	0.0116511	0.925506	VPS26C	Vacuolar protein sorting-associated protein 26C
	O75152	0.279998	12.3629	5.04365	0.000217094	0.0116511	0.86463	ZC3H11A	Zinc finger CCCH domain-containing protein 11A
	O95630	0.21139	12.5751	5.06259	0.000209921	0.0116511	0.896836	STAMBP	STAM-binding protein
	P28482	-0.212922	14.4293	-5.04079	0.0002182	0.0116511	0.859758	MAPK1	Mitogen-activated protein kinase 1
	P30622	0.204298	11.5095	5.04993	0.000214689	0.0116511	0.875307	CLIP1	CAP-Gly domain-containing linker protein 1
	P35443	-0.816223	9.50768	-5.04437	0.000216815	0.0116511	0.865859	THBS4	Thrombospondin-4
	P42025	-0.928528	12.5594	-5.05203	0.000213889	0.0116511	0.878887	ACTR1B	Beta-centractin
	Q15118	0.192021	10.8765	5.08482	0.000201819	0.0116511	0.93456	PDK1	"[Pyruvate dehydrogenase (acetyl-transferring)] kinase isozyme 1	mitochondrial"
	Q7Z417	0.224276	12.0221	5.04097	0.000218129	0.0116511	0.860067	NUFIP2	Nuclear fragile X mental retardation-interacting protein 2
	Q92504	-0.720084	9.76091	-5.08834	0.000200567	0.0116511	0.940526	SLC39A7	Zinc transporter SLC39A7
	Q9BXS5	-0.18938	13.6224	-5.0648	0.000209104	0.0116511	0.900575	AP1M1	AP-1 complex subunit mu-1
	Q9HC52	0.227546	11.1588	5.05059	0.000214436	0.0116511	0.876437	CBX8	Chromobox protein homolog 8
	Q9P2E9	0.138389	14.0157	5.04959	0.000214817	0.0116511	0.874734	RRBP1	Ribosome-binding protein 1
	Q9UHN6	0.470859	12.004	5.05392	0.000213174	0.0116511	0.882095	CEMIP2	Cell surface hyaluronidase
	Q9Y371	0.163941	10.2448	5.05299	0.000213526	0.0116511	0.880516	SH3GLB1	Endophilin-B1
	Q9Y2X3	-0.204099	14.2052	-5.02516	0.000224341	0.0119064	0.833145	NOP58	Nucleolar protein 58
	P60903	0.655355	15.9448	5.01782	0.000227288	0.0119901	0.820632	S100A10	Protein S100-A10
	O95832	-0.471046	9.83906	-5.01305	0.000229224	0.0120199	0.812495	CLDN1	Claudin-1
	P59998	-0.387722	16.3584	-4.99938	0.000234868	0.0120277	0.789171	ARPC4	Actin-related protein 2/3 complex subunit 4
	P60033	0.428472	10.4812	5.004	0.000232944	0.0120277	0.797057	CD81	CD81 antigen
	Q06418	-0.350367	9.83103	-5.0049	0.000232571	0.0120277	0.798594	TYRO3	Tyrosine-protein kinase receptor TYRO3
	Q13188	0.256073	12.5552	4.99989	0.000234654	0.0120277	0.790044	STK3	Serine/threonine-protein kinase 3
	Q86XX4	0.269461	9.63166	4.98203	0.000242239	0.0122618	0.759531	FRAS1	Extracellular matrix organizing protein FRAS1
	Q9Y3B4	0.164934	13.1122	4.98279	0.000241914	0.0122618	0.760818	SF3B6	Splicing factor 3B subunit 6
	P0DMM9	0.580264	12.4347	4.97563	0.00024502	0.0123313	0.74858	NA	NA
	Q9Y2L6	-0.602561	10.8934	-4.95779	0.000252947	0.0126575	0.718036	FRMD4B	FERM domain-containing protein 4B
	Q9H7N4	0.192595	11.0267	4.95062	0.000256211	0.0126759	0.705737	SCAF1	"Splicing factor	arginine/serine-rich 19"
	Q9UKX3	-0.395089	11.726	-4.95143	0.00025584	0.0126759	0.707127	MYH13	Myosin-13
	Q9UQ80	0.270973	15.2489	4.94517	0.000258718	0.0127281	0.696391	PA2G4	Proliferation-associated protein 2G4
	Q8N8L6	-0.404603	8.90758	-4.93218	0.000264798	0.0129544	0.674103	ARL10	ADP-ribosylation factor-like protein 10
	Q99959	0.308098	12.1003	4.92675	0.000267382	0.0130081	0.664785	PKP2	Plakophilin-2
	O95707	-0.214484	10.6395	-4.92271	0.000269324	0.0130302	0.65784	POP4	Ribonuclease P protein subunit p29
	Q9NZR1	0.313333	9.25359	4.9101	0.00027548	0.0131824	0.636149	TMOD2	Tropomodulin-2
	Q9Y2Y1	0.384271	10.1475	4.91208	0.000274505	0.0131824	0.639554	POLR3K	DNA-directed RNA polymerase III subunit RPC10
	O95864	0.278166	12.9339	4.90606	0.000277478	0.0132015	0.629214	FADS2	Acyl-CoA 6-desaturase
	P36969	0.243873	12.5969	4.90022	0.000280401	0.0132015	0.619155	GPX4	Phospholipid hydroperoxide glutathione peroxidase
	P47224	0.424088	12.1845	4.90039	0.000280318	0.0132015	0.619441	RABIF	Guanine nucleotide exchange factor MSS4
	P33121	0.240184	13.0634	4.86741	0.00029742	0.0139278	0.562592	ACSL1	Long-chain-fatty-acid--CoA ligase 1
	Q5T5P2	0.331481	11.1623	4.86368	0.000299421	0.013947	0.556152	KIAA1217	Sickle tail protein homolog
	Q7Z4W1	0.184058	13.932	4.85155	0.000306024	0.0141791	0.535208	DCXR	L-xylulose reductase
	O00151	0.423845	14.2758	4.82635	0.00032024	0.0144814	0.491608	PDLIM1	PDZ and LIM domain protein 1
	P16220	0.352945	11.3571	4.82535	0.000320817	0.0144814	0.489879	CREB1	Cyclic AMP-responsive element-binding protein 1
	Q9NR31	-0.393635	14.1977	-4.83075	0.00031771	0.0144814	0.499225	SAR1A	GTP-binding protein SAR1a
	Q9NZI7	-0.246717	11.1297	-4.83201	0.000316987	0.0144814	0.501411	UBP1	Upstream-binding protein 1
	Q9UIA9	-0.182336	11.9726	-4.83462	0.000315496	0.0144814	0.505939	XPO7	Exportin-7
	P00491	0.165779	15.5441	4.81117	0.00032913	0.0147051	0.465308	PNP	Purine nucleoside phosphorylase
	P14923	0.148048	13.7214	4.81152	0.00032892	0.0147051	0.465921	JUP	Junction plakoglobin
	O60936	0.310823	10.9843	4.78493	0.000345108	0.0151228	0.419777	NOL3	Nucleolar protein 3
	P10155	0.208211	13.7997	4.78513	0.000344979	0.0151228	0.420135	RO60	RNA-binding protein RO60
	P30566	-0.304453	13.9138	-4.78448	0.000345387	0.0151228	0.418999	ADSL	Adenylosuccinate lyase
	Q9HCK4	-0.243393	9.50432	-4.78728	0.000343642	0.0151228	0.423864	ROBO2	Roundabout homolog 2
	O15427	-0.3148	11.6296	-4.76585	0.000357227	0.015138	0.38662	SLC16A3	Monocarboxylate transporter 4
	O75503	0.310133	11.794	4.76225	0.000359565	0.015138	0.380351	CLN5	Ceroid-lipofuscinosis neuronal protein 5
	P11055	-0.520632	10.3634	-4.77241	0.000353012	0.015138	0.398021	MYH3	Myosin-3
	Q16769	-0.313089	10.1415	-4.76746	0.000356188	0.015138	0.389416	QPCT	Glutaminyl-peptide cyclotransferase
	Q6P1N0	0.210289	11.1855	4.77805	0.000349427	0.015138	0.407827	CC2D1A	Coiled-coil and C2 domain-containing protein 1A
	Q92558	0.361819	10.0485	4.76364	0.000358664	0.015138	0.382762	WASF1	Wiskott-Aldrich syndrome protein family member 1
	Q9BRA2	0.170987	15.3976	4.77654	0.000350382	0.015138	0.405206	TXNDC17	Thioredoxin domain-containing protein 17
	Q9Y625	-0.370939	10.6538	-4.76273	0.000359254	0.015138	0.381184	GPC6	Glypican-6
	Q96L92	0.213649	12.463	4.75145	0.000366674	0.0153635	0.361541	SNX27	Sorting nexin-27
	P24588	-0.305038	8.81982	-4.7486	0.000368569	0.0153693	0.356589	AKAP5	A-kinase anchor protein 5
	Q86V21	0.278245	12.1858	4.74382	0.000371777	0.0154278	0.348261	AACS	Acetoacetyl-CoA synthetase
	Q96I24	0.168741	12.8146	4.74128	0.000373495	0.0154278	0.343832	FUBP3	Far upstream element-binding protein 3
	Q10570	-0.188025	13.5625	-4.73562	0.000377348	0.0155138	0.333969	CPSF1	Cleavage and polyadenylation specificity factor subunit 1
	O00244	0.319004	12.4066	4.73218	0.000379715	0.0155381	0.327962	ATOX1	Copper transport protein ATOX1
	Q5VYY1	0.262375	10.8418	4.72854	0.000382228	0.0155682	0.321623	ANKRD22	Ankyrin repeat domain-containing protein 22
	Q16363	-0.460433	11.7461	-4.7223	0.00038659	0.015673	0.31072	LAMA4	Laminin subunit alpha-4
	A0A0B4J2E5	-0.178229	11.7757	-4.70829	0.000396557	0.0157654	0.286256	NA	NA
	P13674	-0.271863	13.3164	-4.71031	0.000395098	0.0157654	0.289798	P4HA1	Prolyl 4-hydroxylase subunit alpha-1
	P55327	0.200892	13.9676	4.70647	0.000397871	0.0157654	0.283076	TPD52	Tumor protein D52
	Q765P7	0.28396	9.45612	4.70747	0.000397144	0.0157654	0.284834	MTSS2	Protein MTSS 2
	Q9UIJ7	-0.156276	12.2803	-4.70726	0.000397296	0.0157654	0.284467	AK3	"GTP:AMP phosphotransferase AK3	mitochondrial"
	P50851	0.125463	12.4452	4.7014	0.000401553	0.0157686	0.274224	LRBA	Lipopolysaccharide-responsive and beige-like anchor protein
	Q12929	0.266857	11.0975	4.70213	0.000401025	0.0157686	0.275489	EPS8	Epidermal growth factor receptor kinase substrate 8
	P15924	0.227752	13.344	4.69009	0.000409905	0.0160038	0.254438	DSP	Desmoplakin
	Q9ULV0	0.191632	10.3802	4.68836	0.000411198	0.0160038	0.251412	MYO5B	Unconventional myosin-Vb
	P54709	0.264748	14.0415	4.68215	0.000415876	0.0161143	0.24054	ATP1B3	Sodium/potassium-transporting ATPase subunit beta-3
	P0C0L4	-0.549195	10.9398	-4.67565	0.000420827	0.0162343	0.229164	C4A	Complement C4-A
	O94927	0.226266	10.396	4.67138	0.000424116	0.0162894	0.22168	HAUS5	HAUS augmin-like complex subunit 5
	P10746	0.183627	10.2057	4.66823	0.000426553	0.0163115	0.216173	UROS	Uroporphyrinogen-III synthase
	P08758	-0.265779	17.013	-4.66172	0.000431649	0.0163634	0.204756	ANXA5	Annexin A5
	P62834	-0.22437	15.6179	-4.66344	0.000430298	0.0163634	0.207771	RAP1A	Ras-related protein Rap-1A
	P50226	0.523382	9.44032	4.65632	0.000435925	0.0164543	0.195282	SULT1A2	Sulfotransferase 1A2
	A0A096LP01	0.533111	9.3812	4.64905	0.000441741	0.0166022	0.182541	SMIM26	Small integral membrane protein 26
	O14936	0.165724	12.8785	4.6375	0.000451158	0.0167406	0.162262	CASK	Peripheral plasma membrane protein CASK
	P51965	0.562514	11.113	4.63781	0.000450902	0.0167406	0.162807	UBE2E1	Ubiquitin-conjugating enzyme E2 E1
	Q8WUJ3	-0.360836	11.8616	-4.63866	0.000450202	0.0167406	0.164301	CEMIP	Cell migration-inducing and hyaluronan-binding protein
	Q8IYB1	-0.425959	14.2002	-4.63356	0.000454418	0.0167905	0.155341	MB21D2	Nucleotidyltransferase MB21D2
	A6NHR9	0.328724	12.2001	4.61752	0.000467939	0.017215	0.127151	SMCHD1	Structural maintenance of chromosomes flexible hinge domain-containing protein 1
	O15372	-0.202277	14.0483	-4.6123	0.000472431	0.017215	0.117966	EIF3H	Eukaryotic translation initiation factor 3 subunit H
	P08575	-0.416387	11.0842	-4.61105	0.000473511	0.017215	0.115769	PTPRC	Receptor-type tyrosine-protein phosphatase C
	Q9BS40	0.425821	10.5608	4.61075	0.000473771	0.017215	0.115242	LXN	Latexin
	P26022	-0.505735	10.5668	-4.6007	0.00048257	0.0174001	0.0975492	PTX3	Pentraxin-related protein PTX3
	Q13310	0.176023	15.4389	4.60039	0.000482839	0.0174001	0.0970132	PABPC4	Polyadenylate-binding protein 4
	O75695	0.25862	10.9455	4.5872	0.000494654	0.0177528	0.0737657	RP2	Protein XRP2
	Q7Z7E8	-0.230619	11.2186	-4.57355	0.000507185	0.0180546	0.0497095	UBE2Q1	Ubiquitin-conjugating enzyme E2 Q1
	Q9UKM9	0.186186	15.335	4.57439	0.000506412	0.0180546	0.0511767	RALY	RNA-binding protein Raly
	O75127	0.169491	10.9501	4.57127	0.000509312	0.0180569	0.0456852	PTCD1	"Pentatricopeptide repeat-containing protein 1	mitochondrial"
	O14974	0.164917	11.9661	4.5619	0.000518146	0.0180781	0.029149	PPP1R12A	Protein phosphatase 1 regulatory subunit 12A
	P21266	0.199609	14.4718	4.56591	0.000514347	0.0180781	0.0362264	GSTM3	Glutathione S-transferase Mu 3
	P32969	-0.460661	16.0133	-4.5651	0.000515118	0.0180781	0.0347842	RPL9P9	60S ribosomal protein L9
	Q96NY8	0.281752	11.1829	4.56188	0.000518168	0.0180781	0.0291082	NECTIN4	Nectin-4
	Q01433	-0.251843	14.9805	-4.55822	0.000521659	0.0181276	0.0226511	AMPD2	AMP deaminase 2
	P12429	0.253901	14.7038	4.55332	0.000526373	0.0182192	0.0139996	ANXA3	Annexin A3
	P06276	0.711873	10.4871	4.54535	0.000534143	0.0182269	-9.29339e-05	BCHE	Cholinesterase
	P16949	0.157606	15.6282	4.53625	0.000543156	0.0182269	-0.0161848	STMN1	Stathmin
	P84095	0.194889	10.9323	4.54584	0.000533666	0.0182269	0.00076604	RHOG	Rho-related GTP-binding protein RhoG
	Q15075	0.165371	12.3333	4.53013	0.000549298	0.0182269	-0.027001	EEA1	Early endosome antigen 1
	Q15691	0.184092	14.5449	4.53531	0.00054409	0.0182269	-0.0178373	MAPRE1	Microtubule-associated protein RP/EB family member 1
	Q8N573	0.182298	10.5416	4.53246	0.000546953	0.0182269	-0.022886	OXR1	Oxidation resistance protein 1
	Q9BTV4	-0.124323	13.3154	-4.53937	0.000540042	0.0182269	-0.0106559	TMEM43	Transmembrane protein 43
	Q9ULD0	-0.407463	11.0804	-4.52994	0.000549491	0.0182269	-0.0273382	OGDHL	"2-oxoglutarate dehydrogenase-like	mitochondrial"
	Q9UNS2	-0.32894	13.8425	-4.53449	0.000544916	0.0182269	-0.0192978	COPS3	COP9 signalosome complex subunit 3
	Q9UPR0	0.221256	9.40916	4.53897	0.000540444	0.0182269	-0.0113715	PLCL2	Inactive phospholipase C-like protein 2
	Q9Y2R4	-0.451258	11.0324	-4.53422	0.000545184	0.0182269	-0.0197702	DDX52	Probable ATP-dependent RNA helicase DDX52
	A1KZ92	-0.293509	14.774	-4.52378	0.000555762	0.0183646	-0.0382523	PXDNL	Probable oxidoreductase PXDNL
	P07108	0.377727	16.5399	4.52175	0.000557837	0.0183646	-0.0418367	DBI	Acyl-CoA-binding protein
	P16234	-0.728823	8.9055	-4.51186	0.000568083	0.0185095	-0.0593426	PDGFRA	Platelet-derived growth factor receptor alpha
	Q9H857	-0.145378	12.4031	-4.51139	0.000568581	0.0185095	-0.0601842	NT5DC2	5'-nucleotidase domain-containing protein 2
	Q9Y624	0.15676	15.0779	4.51529	0.000564508	0.0185095	-0.0532703	F11R	Junctional adhesion molecule A
	P55268	-0.338997	14.4291	-4.50342	0.000576991	0.0187137	-0.0743074	LAMB2	Laminin subunit beta-2
	P51149	0.128709	16.1785	4.50065	0.000579942	0.01874	-0.079214	RAB7A	Ras-related protein Rab-7a
	P46013	0.344937	13.9572	4.49342	0.000587725	0.0189217	-0.092036	MKI67	Proliferation marker protein Ki-67
	O95870	0.287467	11.4944	4.4575	0.000628022	0.0190594	-0.155827	ABHD16A	Phosphatidylserine lipase ABHD16A
	O96013	0.190904	13.037	4.47554	0.000607441	0.0190594	-0.123775	PAK4	Serine/threonine-protein kinase PAK 4
	P0CG38	-0.38305	11.6015	-4.47318	0.000610083	0.0190594	-0.12795	POTEI	POTE ankyrin domain family member I
	P49427	0.279817	11.2515	4.46097	0.000624001	0.0190594	-0.149648	CDC34	Ubiquitin-conjugating enzyme E2 R1
	P61006	-0.272045	12.4426	-4.46993	0.000613759	0.0190594	-0.133728	RAB8A	Ras-related protein Rab-8A
	Q5XPI4	-0.27123	10.7353	-4.46589	0.000618356	0.0190594	-0.140906	RNF123	E3 ubiquitin-protein ligase RNF123
	Q643R3	0.190732	10.9069	4.46455	0.000619892	0.0190594	-0.143293	LPCAT4	Lysophospholipid acyltransferase LPCAT4
	Q7Z7L1	0.243495	10.7927	4.45665	0.000629	0.0190594	-0.157324	SLFN11	Schlafen family member 11
	Q96AT9	-0.51889	12.8113	-4.47554	0.000607438	0.0190594	-0.12377	RPE	Ribulose-phosphate 3-epimerase
	Q96CN7	0.18673	13.5856	4.46204	0.000622772	0.0190594	-0.147751	ISOC1	Isochorismatase domain-containing protein 1
	Q99471	0.148367	13.5091	4.48112	0.000601216	0.0190594	-0.113867	PFDN5	Prefoldin subunit 5
	Q9BR76	0.186868	17.2115	4.45702	0.000628572	0.0190594	-0.156668	CORO1B	Coronin-1B
	Q9HB71	0.295894	15.586	4.4763	0.00060659	0.0190594	-0.122426	CACYBP	Calcyclin-binding protein
	Q9UKK9	0.398743	14.4167	4.47071	0.00061288	0.0190594	-0.13235	NUDT5	ADP-sugar pyrophosphatase
	Q9UPP1	0.196843	10.7089	4.46955	0.000614196	0.0190594	-0.134412	PHF8	Histone lysine demethylase PHF8
	Q9Y3C1	-0.185758	12.6275	-4.47317	0.000610103	0.0190594	-0.127982	NOP16	Nucleolar protein 16
	Q9Y5N5	0.224154	10.7041	4.48155	0.00060074	0.0190594	-0.113105	N6AMT1	Methyltransferase N6AMT1
	P35221	0.125693	14.3877	4.44929	0.000637619	0.0192539	-0.170416	CTNNA1	Catenin alpha-1
	O95848	0.303312	11.2382	4.44737	0.000639893	0.0192562	-0.17384	NUDT14	Uridine diphosphate glucose pyrophosphatase NUDT14
	P52824	0.359508	9.03844	4.44081	0.000647695	0.0194242	-0.185498	DGKQ	Diacylglycerol kinase theta
	Q9ULH1	0.200152	11.3176	4.4384	0.000650599	0.0194447	-0.189802	ASAP1	"Arf-GAP with SH3 domain	ANK repeat and PH domain-containing protein 1"
	O00764	-0.29486	12.4034	-4.42944	0.000661475	0.0195548	-0.205751	PDXK	Pyridoxal kinase
	O75533	-0.151726	14.6196	-4.42689	0.0006646	0.0195548	-0.210284	SF3B1	Splicing factor 3B subunit 1
	P46776	0.202026	17.2328	4.42439	0.000667682	0.0195548	-0.214735	RPL27A	60S ribosomal protein L27a
	Q16584	-0.254738	9.15831	-4.42781	0.000663478	0.0195548	-0.208658	MAP3K11	Mitogen-activated protein kinase kinase kinase 11
	Q96A54	0.280419	9.33121	4.42549	0.000666324	0.0195548	-0.212776	ADIPOR1	Adiponectin receptor protein 1
	Q9HCC0	0.139727	12.7707	4.42456	0.000667477	0.0195548	-0.21444	MCCC2	"Methylcrotonoyl-CoA carboxylase beta chain	mitochondrial"
	Q9NR19	0.276426	14.0592	4.41553	0.000678737	0.0198123	-0.230533	ACSS2	"Acetyl-coenzyme A synthetase	cytoplasmic"
	Q04323	-0.242322	13.2714	-4.41078	0.00068474	0.0198552	-0.239005	UBXN1	UBX domain-containing protein 1
	Q96CX2	0.215016	12.7557	4.41094	0.000684536	0.0198552	-0.238717	KCTD12	BTB/POZ domain-containing protein KCTD12
	P19387	-0.277995	11.7607	-4.39928	0.000699495	0.0202161	-0.259514	POLR2C	DNA-directed RNA polymerase II subunit RPB3
	Q13478	0.509794	10.0107	4.39539	0.000704563	0.0202956	-0.266459	IL18R1	Interleukin-18 receptor 1
	Q9NR30	-0.148353	15.7159	-4.37802	0.000727651	0.0208919	-0.29748	DDX21	Nucleolar RNA helicase 2
	O60232	0.199561	12.7829	4.36929	0.000739545	0.0209586	-0.313078	ZNRD2	Protein ZNRD2
	O95210	0.321022	10.5679	4.36984	0.000738789	0.0209586	-0.312095	STBD1	Starch-binding domain-containing protein 1
	P51553	-0.237845	12.5849	-4.37248	0.000735176	0.0209586	-0.307378	IDH3G	"Isocitrate dehydrogenase [NAD] subunit gamma	mitochondrial"
	Q9NZL4	0.199571	12.2881	4.37063	0.000737708	0.0209586	-0.310686	HSPBP1	Hsp70-binding protein 1
	O75794	0.365882	10.5955	4.35964	0.000752927	0.0210651	-0.330331	CDC123	Cell division cycle protein 123 homolog
	O76054	-0.27746	10.5921	-4.36048	0.000751748	0.0210651	-0.328824	SEC14L2	SEC14-like protein 2
	Q9H0K6	0.219595	10.8482	4.3618	0.000749903	0.0210651	-0.32646	PUS7L	Pseudouridylate synthase PUS7L
	Q9NUP9	0.337843	13.0178	4.36284	0.000748466	0.0210651	-0.324614	LIN7C	Protein lin-7 homolog C
	Q9NVU7	-0.149923	11.4289	-4.35421	0.000760562	0.021211	-0.340038	SDAD1	Protein SDA1 homolog
	Q07075	-0.512654	11.3074	-4.34746	0.000770178	0.0212426	-0.352126	ENPEP	Glutamyl aminopeptidase
	Q9NPD8	0.331965	11.3242	4.35124	0.000764776	0.0212426	-0.345354	UBE2T	Ubiquitin-conjugating enzyme E2 T
	Q9Y4K0	-0.948392	10.8688	-4.34661	0.000771399	0.0212426	-0.353649	LOXL2	Lysyl oxidase homolog 2
	Q9Y5M8	0.138613	13.7258	4.34834	0.00076892	0.0212426	-0.350553	SRPRB	Signal recognition particle receptor subunit beta
	P48449	0.15075	13.4648	4.33783	0.000784096	0.021324	-0.369357	LSS	Lanosterol synthase
	Q12805	-0.474659	10.079	-4.339	0.000782399	0.021324	-0.367272	EFEMP1	EGF-containing fibulin-like extracellular matrix protein 1
	Q8IXT5	0.172628	11.8919	4.33825	0.000783489	0.021324	-0.368612	RBM12B	RNA-binding protein 12B
	Q9Y2E4	-0.201323	9.8106	-4.33897	0.000782443	0.021324	-0.367327	DIP2C	Disco-interacting protein 2 homolog C
	O15212	0.260708	14.7092	4.32532	0.000802581	0.0215178	-0.391774	PFDN6	Prefoldin subunit 6
	O75362	0.168367	10.2598	4.3198	0.000810878	0.0215178	-0.40167	ZNF217	Zinc finger protein 217
	P61224	0.304865	12.2624	4.3259	0.000801723	0.0215178	-0.390746	RAP1B	Ras-related protein Rap-1b
	Q08043	-0.429225	9.32891	-4.32103	0.000809019	0.0215178	-0.399462	ACTN3	Alpha-actinin-3
	Q13137	0.291175	9.92883	4.3259	0.000801714	0.0215178	-0.390735	CALCOCO2	Calcium-binding and coiled-coil domain-containing protein 2
	Q8N2H3	-0.545361	9.85529	-4.32385	0.000804778	0.0215178	-0.394405	PYROXD2	Pyridine nucleotide-disulfide oxidoreductase domain-containing protein 2
	Q9Y2W6	0.3729	10.7322	4.32016	0.00081033	0.0215178	-0.401019	TDRKH	Tudor and KH domain-containing protein
	Q9Y376	-0.149437	12.9233	-4.31988	0.000810754	0.0215178	-0.401523	CAB39	Calcium-binding protein 39
	O96014	-0.314518	10.0082	-4.31261	0.000821812	0.0216392	-0.414557	WNT11	Protein Wnt-11
	P09471	0.386188	9.4835	4.3067	0.000830926	0.0216392	-0.425167	GNAO1	Guanine nucleotide-binding protein G(o) subunit alpha
	P52790	-0.494932	10.5593	-4.31098	0.000824326	0.0216392	-0.417495	HK3	Hexokinase-3
	Q8N8Y2	-0.552652	12.3532	-4.3092	0.000827059	0.0216392	-0.42068	ATP6V0D2	V-type proton ATPase subunit d 2
	Q8ND82	0.20977	9.8363	4.30552	0.000832751	0.0216392	-0.427278	ZNF280C	Zinc finger protein 280C
	Q8TED1	0.268121	11.5886	4.30987	0.000826036	0.0216392	-0.419489	GPX8	Probable glutathione peroxidase 8
	Q8TF71	0.649548	9.30646	4.30631	0.00083153	0.0216392	-0.425866	SLC16A10	Monocarboxylate transporter 10
	P25208	0.346365	11.1711	4.30079	0.00084014	0.0217024	-0.435777	NFYB	Nuclear transcription factor Y subunit beta
	Q969X6	-0.177213	12.1772	-4.30148	0.000839058	0.0217024	-0.434537	UTP4	U3 small nucleolar RNA-associated protein 4 homolog
	Q8NFF5	-0.279072	12.2377	-4.29761	0.000845132	0.0217671	-0.441477	FLAD1	FAD synthase
	P02792	0.386618	12.8788	4.29532	0.000848758	0.0217964	-0.445596	FTL	Ferritin light chain
	P04075	0.202496	17.103	4.28936	0.000858247	0.0219756	-0.456293	ALDOA	Fructose-bisphosphate aldolase A
	O43760	0.278286	14.0612	4.28404	0.000866811	0.0220019	-0.465845	SYNGR2	Synaptogyrin-2
	O75691	-0.145635	11.8719	-4.28493	0.00086537	0.0220019	-0.464244	UTP20	Small subunit processome component 20 homolog
	Q96RQ9	0.5398	8.93582	4.28471	0.000865731	0.0220019	-0.464645	IL4I1	L-amino-acid oxidase
	O43464	-0.334242	12.9331	-4.28136	0.000871159	0.0220484	-0.470659	HTRA2	"Serine protease HTRA2	mitochondrial"
	P16591	-0.654409	10.0721	-4.27052	0.00088898	0.0221071	-0.490141	FER	Tyrosine-protein kinase Fer
	P22897	-0.299928	10.8078	-4.2716	0.000887189	0.0221071	-0.488201	MRC1	Macrophage mannose receptor 1
	Q06830	0.205448	17.5861	4.26747	0.000894076	0.0221071	-0.495641	PRDX1	Peroxiredoxin-1
	Q6UW78	-0.431248	11.3561	-4.26869	0.000892041	0.0221071	-0.493449	UQCC3	Ubiquinol-cytochrome-c reductase complex assembly factor 3
	Q8IYB5	0.239357	12.2799	4.27392	0.000883364	0.0221071	-0.484044	SMAP1	Stromal membrane-associated protein 1
	Q9BVM2	-0.173095	11.328	-4.27649	0.000879122	0.0221071	-0.479413	DPCD	Protein DPCD
	Q9NSD9	0.122986	14.8581	4.26698	0.00089489	0.0221071	-0.496516	FARSB	Phenylalanine--tRNA ligase beta subunit
	Q9UG63	0.152326	13.1648	4.2662	0.0008962	0.0221071	-0.497924	ABCF2	ATP-binding cassette sub-family F member 2
	Q9Y697	-0.175941	13.1053	-4.27006	0.000889758	0.0221071	-0.490982	NFS1	"Cysteine desulfurase	mitochondrial"
	O14775	0.236059	9.72712	4.24579	0.000931073	0.0222877	-0.534649	GNB5	Guanine nucleotide-binding protein subunit beta-5
	O43291	0.369915	13.0796	4.24263	0.000936587	0.0222877	-0.54033	SPINT2	Kunitz-type protease inhibitor 2
	O60353	0.245537	10.1906	4.24891	0.000925647	0.0222877	-0.529027	FZD6	Frizzled-6
	P00519	0.154854	8.912	4.24709	0.000928805	0.0222877	-0.532304	ABL1	Tyrosine-protein kinase ABL1
	P17544	0.251117	8.94743	4.25473	0.000915624	0.0222877	-0.518553	ATF7	Cyclic AMP-dependent transcription factor ATF-7
	P53602	0.190143	12.5024	4.25775	0.000910467	0.0222877	-0.513118	MVD	Diphosphomevalonate decarboxylase
	P55036	0.150685	14.6806	4.24997	0.000923809	0.0222877	-0.527114	PSMD4	26S proteasome non-ATPase regulatory subunit 4
	Q86YB8	0.232887	9.98423	4.24978	0.000924142	0.0222877	-0.527461	ERO1B	ERO1-like protein beta
	Q8IU85	0.42004	9.14468	4.24117	0.000939152	0.0222877	-0.542961	CAMK1D	Calcium/calmodulin-dependent protein kinase type 1D
	Q8NBJ7	0.232624	14.1669	4.24194	0.000937801	0.0222877	-0.541577	SUMF2	Inactive C-alpha-formylglycine-generating enzyme 2
	Q9NS00	0.278093	10.1035	4.25574	0.000913893	0.0222877	-0.516732	C1GALT1	Glycoprotein-N-acetylgalactosamine 3-beta-galactosyltransferase 1
	Q9ULH0	0.193268	11.0184	4.25432	0.00091632	0.0222877	-0.519284	KIDINS220	Kinase D-interacting substrate of 220 kDa
	Q9Y4E5	0.259486	9.91944	4.24848	0.000926396	0.0222877	-0.529805	ZNF451	E3 SUMO-protein ligase ZNF451
	Q9Y5X2	-0.215915	10.7685	-4.24172	0.000938185	0.0222877	-0.541971	SNX8	Sorting nexin-8
	Q9NP72	0.287895	14.2613	4.23871	0.000943494	0.0223302	-0.547399	RAB18	Ras-related protein Rab-18
	Q00535	0.174085	12.3811	4.23442	0.0009511	0.0224495	-0.555123	CDK5	Cyclin-dependent kinase 5
	Q14376	-0.292412	13.3933	-4.23285	0.000953902	0.0224552	-0.557954	GALE	UDP-glucose 4-epimerase
	O14734	0.217259	12.4252	4.21641	0.000983736	0.0227011	-0.587582	ACOT8	Acyl-coenzyme A thioesterase 8
	O14737	0.287232	13.4441	4.19606	0.001022	0.0227011	-0.624289	PDCD5	Programmed cell death protein 5
	O43169	0.233154	14.2271	4.18891	0.0010358	0.0227011	-0.637196	CYB5B	Cytochrome b5 type B
	O75063	0.200978	11.4193	4.18842	0.00103677	0.0227011	-0.638095	FAM20B	Glycosaminoglycan xylosylkinase
	O75882	0.180812	10.5639	4.21634	0.000983859	0.0227011	-0.587702	ATRN	Attractin
	O95372	-0.250851	11.6701	-4.18448	0.00104447	0.0227011	-0.645213	LYPLA2	Acyl-protein thioesterase 2
	O95861	0.298198	13.3559	4.20284	0.00100908	0.0227011	-0.612054	BPNT1	"3'(2')	5'-bisphosphate nucleotidase 1"
	P0DI81	-0.395624	10.4046	-4.20218	0.00101034	0.0227011	-0.613251	NA	NA
	P35749	-0.170654	14.6713	-4.22484	0.000968312	0.0227011	-0.572378	MYH11	Myosin-11
	P46976	0.300637	12.4968	4.18553	0.0010424	0.0227011	-0.643306	GYG1	Glycogenin-1
	P49189	0.236384	14.9964	4.19032	0.00103307	0.0227011	-0.634653	ALDH9A1	4-trimethylaminobutyraldehyde dehydrogenase
	P52597	-0.203945	14.9007	-4.19911	0.00101618	0.0227011	-0.618793	HNRNPF	Heterogeneous nuclear ribonucleoprotein F
	P55011	0.226991	12.3902	4.19527	0.00102352	0.0227011	-0.625723	SLC12A2	Solute carrier family 12 member 2
	Q03426	0.207549	11.4223	4.20569	0.0010037	0.0227011	-0.606909	MVK	Mevalonate kinase
	Q13435	0.141068	13.4241	4.19242	0.00102901	0.0227011	-0.630866	SF3B2	Splicing factor 3B subunit 2
	Q13510	-0.219731	13.2077	-4.20866	0.000998128	0.0227011	-0.601554	ASAH1	Acid ceramidase
	Q15404	0.22348	13.3211	4.21438	0.000987486	0.0227011	-0.591242	RSU1	Ras suppressor protein 1
	Q16787	-0.781563	13.8923	-4.19135	0.00103109	0.0227011	-0.632806	LAMA3	Laminin subunit alpha-3
	Q5JPH6	-0.343091	10.7801	-4.2209	0.000975496	0.0227011	-0.57949	EARS2	"Probable glutamate--tRNA ligase	mitochondrial"
	Q86UX7	-0.359497	11.7058	-4.1875	0.00103856	0.0227011	-0.639755	FERMT3	Fermitin family homolog 3
	Q96D15	-0.477387	11.7494	-4.19766	0.00101895	0.0227011	-0.621415	RCN3	Reticulocalbin-3
	Q99933	-0.295185	10.9331	-4.20773	0.000999879	0.0227011	-0.60324	BAG1	BAG family molecular chaperone regulator 1
	Q9BQE5	-0.533779	10.3808	-4.20791	0.000999538	0.0227011	-0.602911	APOL2	Apolipoprotein L2
	Q9BTT0	-0.497798	13.4122	-4.21033	0.00099502	0.0227011	-0.598554	ANP32E	Acidic leucine-rich nuclear phosphoprotein 32 family member E
	Q9HCY8	0.29758	15.7563	4.19099	0.00103177	0.0227011	-0.633443	S100A14	Protein S100-A14
	Q9NRN7	0.12763	13.2318	4.18929	0.00103507	0.0227011	-0.63652	AASDHPPT	L-aminoadipate-semialdehyde dehydrogenase-phosphopantetheinyl transferase
	Q9NRR8	-0.865887	10.6854	-4.19643	0.0010213	0.0227011	-0.623633	CDC42SE1	CDC42 small effector protein 1
	Q9P0N9	0.382968	9.81113	4.19458	0.00102484	0.0227011	-0.626964	TBC1D7	TBC1 domain family member 7
	Q9P2P1	-0.318768	9.64254	-4.18435	0.00104471	0.0227011	-0.645435	NYNRIN	Protein NYNRIN
	Q9ULG1	-0.208929	9.74499	-4.18873	0.00103616	0.0227011	-0.637526	INO80	Chromatin-remodeling ATPase INO80
	Q9Y3A5	0.212967	13.0918	4.21156	0.000992715	0.0227011	-0.596322	SBDS	Ribosome maturation protein SBDS
	Q8NBL1	-0.392177	11.339	-4.18213	0.00104907	0.0227395	-0.649443	POGLUT1	Protein O-glucosyltransferase 1
	Q9H1C4	-0.554016	9.86819	-4.17859	0.00105609	0.0228349	-0.655852	UNC93B1	Protein unc-93 homolog B1
	O75223	0.157652	15.3021	4.17721	0.00105883	0.0228379	-0.658347	GGCT	Gamma-glutamylcyclotransferase
	O95049	0.250754	10.397	4.16964	0.00107399	0.0229007	-0.672027	TJP3	Tight junction protein ZO-3
	Q86SX6	0.227167	12.5702	4.17267	0.00106789	0.0229007	-0.666544	GLRX5	"Glutaredoxin-related protein 5	mitochondrial"
	Q8N442	-0.257555	10.3679	-4.17195	0.00106933	0.0229007	-0.667837	GUF1	"Translation factor GUF1	mitochondrial"
	Q96S06	-0.431782	9.75652	-4.16799	0.00107733	0.0229007	-0.675006	LMF1	Lipase maturation factor 1
	Q9HC38	0.127694	14.8793	4.16794	0.00107743	0.0229007	-0.675101	GLOD4	Glyoxalase domain-containing protein 4
	Q9NXS2	-0.203995	9.95746	-4.16929	0.00107469	0.0229007	-0.672647	QPCTL	Glutaminyl-peptide cyclotransferase-like protein
	Q01813	0.281259	14.2668	4.16539	0.0010826	0.0229548	-0.679703	PFKP	"ATP-dependent 6-phosphofructokinase	platelet type"
	P52907	0.148946	16.1259	4.163	0.00108747	0.0229649	-0.68402	CAPZA1	F-actin-capping protein subunit alpha-1
	Q53S33	0.36691	11.1045	4.16259	0.00108832	0.0229649	-0.684774	BOLA3	BolA-like protein 3
	P78395	-0.720376	10.2339	-4.15969	0.00109426	0.0230346	-0.690007	PRAME	Melanoma antigen preferentially expressed in tumors
	O95714	0.124011	10.8794	4.15033	0.0011137	0.0233876	-0.706944	HERC2	E3 ubiquitin-protein ligase HERC2
	P09417	0.202001	13.507	4.14486	0.00112522	0.0234609	-0.716849	QDPR	Dihydropteridine reductase
	P15104	0.336628	13.4712	4.14701	0.00112067	0.0234609	-0.71295	GLUL	Glutamine synthetase
	Q15738	0.308646	13.6307	4.14529	0.00112431	0.0234609	-0.71607	NSDHL	"Sterol-4-alpha-carboxylate 3-dehydrogenase	decarboxylating"
	A0A087X1C1	0.459575	10.1861	4.14273	0.00112972	0.0234988	-0.720688	NA	NA
	P23634	0.176777	12.5736	4.14129	0.0011328	0.0235069	-0.723303	ATP2B4	Plasma membrane calcium-transporting ATPase 4
	P53004	0.268972	13.202	4.13671	0.0011426	0.0235376	-0.731593	BLVRA	Biliverdin reductase A
	P61457	0.332948	13.5889	4.13618	0.00114374	0.0235376	-0.73255	PCBD1	Pterin-4-alpha-carbinolamine dehydratase
	Q99986	0.200577	13.3913	4.13559	0.00114503	0.0235376	-0.733631	VRK1	Serine/threonine-protein kinase VRK1
	Q9P2N2	0.464785	10.3538	4.13783	0.0011402	0.0235376	-0.729567	ARHGAP28	Rho GTPase-activating protein 28
	P38606	-0.149588	15.2038	-4.1292	0.00115887	0.0237664	-0.745192	ATP6V1A	V-type proton ATPase catalytic subunit A
	O00481	-0.579069	8.87191	-4.11908	0.00118118	0.0241353	-0.763531	BTN3A1	Butyrophilin subfamily 3 member A1
	Q6UVK1	0.261932	13.9429	4.11854	0.00118237	0.0241353	-0.7645	CSPG4	Chondroitin sulfate proteoglycan 4
	O15226	0.19907	12.8125	4.11558	0.00118899	0.0241577	-0.769867	NKRF	NF-kappa-B-repressing factor
	O75976	0.169778	11.8717	4.11626	0.00118747	0.0241577	-0.768638	CPD	Carboxypeptidase D
	Q8N5C8	0.383879	9.23067	4.10976	0.00120211	0.0243114	-0.78042	TAB3	TGF-beta-activated kinase 1 and MAP3K7-binding protein 3
	Q9H0H5	0.1732	12.4436	4.11094	0.00119944	0.0243114	-0.778284	RACGAP1	Rac GTPase-activating protein 1
	P19440	-0.419978	12.5457	-4.10665	0.00120917	0.0243979	-0.786053	GGT1	Glutathione hydrolase 1 proenzyme
	P05413	0.208244	13.9565	4.10519	0.00121251	0.0244092	-0.788711	FABP3	"Fatty acid-binding protein	heart"
	P00395	-0.342951	11.4838	-4.10387	0.00121552	0.0244136	-0.791096	MT-CO1	Cytochrome c oxidase subunit 1
	Q05823	0.225838	9.71728	4.1012	0.00122167	0.024481	-0.795948	RNASEL	2-5A-dependent ribonuclease
	P07355	0.224026	17.7203	4.0944	0.00123744	0.0247403	-0.808282	ANXA2	Annexin A2
	Q13371	0.208722	10.6941	4.08911	0.00124985	0.0248748	-0.817876	PDCL	Phosducin-like protein
	Q9NUI1	0.25635	11.8663	4.08919	0.00124966	0.0248748	-0.817735	DECR2	"Peroxisomal 2	4-dienoyl-CoA reductase [(3E)-enoyl-CoA-producing]"
	P24752	0.147768	15.2083	4.08677	0.00125537	0.0249045	-0.822119	ACAT1	"Acetyl-CoA acetyltransferase	mitochondrial"
	P62993	0.145217	12.4509	4.08601	0.00125717	0.0249045	-0.823496	GRB2	Growth factor receptor-bound protein 2
	Q9UJ68	0.255292	10.4503	4.08488	0.00125987	0.0249045	-0.82556	MSRA	Mitochondrial peptide methionine sulfoxide reductase
	Q5T0N5	0.148967	11.1393	4.08107	0.00126896	0.024986	-0.832473	FNBP1L	Formin-binding protein 1-like
	Q9ULC4	0.179339	13.8287	4.08076	0.0012697	0.024986	-0.833034	MCTS1	Malignant T-cell-amplified sequence 1
	O95239	0.141187	10.8033	4.07802	0.00127628	0.0250592	-0.838006	KIF4A	Chromosome-associated kinesin KIF4A
	Q14978	-0.256567	12.7615	-4.07637	0.00128026	0.0250812	-0.841001	NOLC1	Nucleolar and coiled-body phosphoprotein 1
	O00750	0.170545	9.95743	4.06803	0.0013006	0.0252536	-0.856158	PIK3C2B	Phosphatidylinositol 4-phosphate 3-kinase C2 domain-containing subunit beta
	P07203	0.160043	14.408	4.06883	0.00129863	0.0252536	-0.854695	GPX1	Glutathione peroxidase 1
	Q8N387	0.735713	10.5879	4.06838	0.00129974	0.0252536	-0.855518	MUC15	Mucin-15
	Q9Y6C2	-0.427941	9.04439	-4.07043	0.00129471	0.0252536	-0.851788	EMILIN1	EMILIN-1
	P09936	0.249547	16.5356	4.06679	0.00130366	0.0252569	-0.858411	UCHL1	Ubiquitin carboxyl-terminal hydrolase isozyme L1
	Q8WWX9	-0.28992	10.6273	-4.06371	0.00131124	0.0253478	-0.863992	SELENOM	Selenoprotein M
	Q15029	-0.153404	14.7785	-4.06125	0.00131736	0.02541	-0.86847	EFTUD2	116 kDa U5 small nuclear ribonucleoprotein component
	Q6EMK4	-0.331475	10.7596	-4.05965	0.00132136	0.0254312	-0.871386	VASN	Vasorin
	P0CW24	-0.547312	9.32985	-4.05623	0.00132991	0.0254456	-0.877585	PNMA6A	Paraneoplastic antigen-like protein 6A
	P60900	0.129017	14.8482	4.05587	0.00133083	0.0254456	-0.87825	PSMA6	Proteasome subunit alpha type-6
	Q9NVA1	-0.224913	11.8661	-4.0577	0.00132622	0.0254456	-0.874915	UQCC1	Ubiquinol-cytochrome-c reductase complex assembly factor 1
	Q9BYD3	-0.198771	11.806	-4.05104	0.00134304	0.025623	-0.887029	MRPL4	"39S ribosomal protein L4	mitochondrial"
	P35244	0.164463	13.5933	4.0411	0.00136852	0.0256913	-0.905106	RPA3	Replication protein A 14 kDa subunit
	P50579	0.464171	11.3887	4.04127	0.00136806	0.0256913	-0.904783	METAP2	Methionine aminopeptidase 2
	Q06587	0.315881	10.3385	4.04188	0.00136649	0.0256913	-0.903675	RING1	E3 ubiquitin-protein ligase RING1
	Q14693	-0.215858	11.4387	-4.04049	0.00137009	0.0256913	-0.906204	LPIN1	Phosphatidate phosphatase LPIN1
	Q53HC9	0.15556	10.4803	4.04077	0.00136936	0.0256913	-0.905694	EIPR1	EARP and GARP complex-interacting protein 1
	Q7LGC8	-0.504346	9.88967	-4.04818	0.00135032	0.0256913	-0.892228	CHST3	Carbohydrate sulfotransferase 3
	Q8WWL2	0.234005	8.53308	4.04332	0.00136278	0.0256913	-0.901065	SPIRE2	Protein spire homolog 2
	Q9NZL9	0.189927	13.3058	4.04135	0.00136785	0.0256913	-0.904636	MAT2B	Methionine adenosyltransferase 2 subunit beta
	Q8NDH3	0.242468	11.219	4.03806	0.00137639	0.0257544	-0.91062	NPEPL1	Probable aminopeptidase NPEPL1
	P13797	0.149067	13.3775	4.03286	0.00139001	0.0258986	-0.920085	PLS3	Plastin-3
	Q04609	-0.352949	11.0659	-4.03384	0.00138743	0.0258986	-0.918299	NA	NA
	P16083	0.293748	9.7943	4.0313	0.00139412	0.02592	-0.922925	NQO2	Ribosyldihydronicotinamide dehydrogenase [quinone]
	Q8NFY9	0.285855	8.92495	4.02914	0.00139984	0.0259711	-0.926859	KBTBD8	Kelch repeat and BTB domain-containing protein 8
	P54920	0.162712	13.0635	4.0264	0.00140712	0.026051	-0.931847	NAPA	Alpha-soluble NSF attachment protein
	P10398	-0.244438	10.8049	-4.01273	0.001444	0.02627	-0.956722	ARAF	Serine/threonine-protein kinase A-Raf
	P21817	-0.315813	9.87372	-4.01257	0.00144444	0.02627	-0.957016	RYR1	Ryanodine receptor 1
	P41214	0.236813	11.5314	4.01202	0.00144595	0.02627	-0.958016	EIF2D	Eukaryotic translation initiation factor 2D
	Q03393	0.417634	11.2625	4.02039	0.00142321	0.02627	-0.942777	PTS	6-pyruvoyl tetrahydrobiopterin synthase
	Q13464	0.132127	11.3525	4.01604	0.00143499	0.02627	-0.950706	ROCK1	Rho-associated protein kinase 1
	Q16850	0.166847	12.8647	4.01669	0.00143321	0.02627	-0.94951	CYP51A1	Lanosterol 14-alpha demethylase
	Q7Z4F1	1.10402	9.39757	4.01576	0.00143574	0.02627	-0.951205	LRP10	Low-density lipoprotein receptor-related protein 10
	Q99569	0.264837	11.533	4.01308	0.00144305	0.02627	-0.956091	PKP4	Plakophilin-4
	Q9Y5Y2	-0.264149	11.447	-4.01275	0.00144396	0.02627	-0.956695	NUBP2	Cytosolic Fe-S cluster assembly factor NUBP2
	Q8N531	0.700619	8.8521	4.00697	0.00145985	0.0264678	-0.967219	FBXL6	F-box/LRR-repeat protein 6
	Q9BX59	0.305683	9.51244	4.00462	0.00146636	0.0265309	-0.971497	TAPBPL	Tapasin-related protein
	O60784	-0.446495	10.8907	-3.99955	0.00148052	0.026728	-0.980732	TOM1	Target of Myb protein 1
	P35232	-0.143974	16.1785	-3.99854	0.00148336	0.026728	-0.982576	PHB1	Prohibitin 1
	P48728	-1.16855	10.009	-3.99586	0.00149091	0.0267538	-0.987453	AMT	"Aminomethyltransferase	mitochondrial"
	Q15185	0.480513	14.0688	3.99664	0.0014887	0.0267538	-0.986027	PTGES3	Prostaglandin E synthase 3
	O43633	0.15712	12.5805	3.99201	0.00150182	0.026798	-0.994466	CHMP2A	Charged multivesicular body protein 2a
	P08697	-1.1464	10.4513	-3.9854	0.00152077	0.026798	-1.00652	SERPINF2	Alpha-2-antiplasmin
	P15144	-0.550568	10.551	-3.97948	0.00153796	0.026798	-1.01732	ANPEP	Aminopeptidase N
	P24863	-0.220849	9.94846	-3.97966	0.00153742	0.026798	-1.01699	CCNC	Cyclin-C
	P31153	0.130163	14.6708	3.98035	0.0015354	0.026798	-1.01572	MAT2A	S-adenosylmethionine synthase isoform type-2
	Q12894	-0.348903	10.8485	-3.98673	0.00151694	0.026798	-1.00409	IFRD2	Interferon-related developmental regulator 2
	Q16513	0.146473	11.8186	3.98718	0.00151566	0.026798	-1.00328	PKN2	Serine/threonine-protein kinase N2
	Q16851	0.13523	15.3959	3.98207	0.00153041	0.026798	-1.01259	UGP2	UTP--glucose-1-phosphate uridylyltransferase
	Q53EU6	-0.470176	9.75454	-3.98276	0.00152842	0.026798	-1.01134	GPAT3	Glycerol-3-phosphate acyltransferase 3
	Q969Z0	-0.214491	12.0188	-3.99069	0.00150559	0.026798	-0.996875	TBRG4	FAST kinase domain-containing protein 4
	Q96GX2	0.2572	11.4605	3.99291	0.00149926	0.026798	-0.992825	ATXN7L3B	Ataxin-7-like protein 3B
	Q99714	-0.180311	15.2874	-3.98608	0.00151881	0.026798	-1.00528	HSD17B10	3-hydroxyacyl-CoA dehydrogenase type-2
	Q9H1K1	0.288889	11.5902	3.99002	0.0015075	0.026798	-0.99809	ISCU	"Iron-sulfur cluster assembly enzyme ISCU	mitochondrial"
	Q9HCN3	0.473108	9.45112	3.97903	0.00153927	0.026798	-1.01814	PGAP6	Post-GPI attachment to proteins factor 6
	Q9Y2G3	0.222327	10.5479	3.97985	0.00153688	0.026798	-1.01664	ATP11B	Phospholipid-transporting ATPase IF
	Q99985	-0.300902	10.985	-3.97784	0.00154274	0.0268051	-1.02031	SEMA3C	Semaphorin-3C
	P16333	0.197655	12.2075	3.96118	0.0015923	0.0275025	-1.0507	NCK1	Cytoplasmic protein NCK1
	Q9BRR6	-0.194091	11.9117	-3.96246	0.00158842	0.0275025	-1.04835	ADPGK	ADP-dependent glucokinase
	Q9BZV1	0.186525	10.1479	3.96118	0.0015923	0.0275025	-1.0507	UBXN6	UBX domain-containing protein 6
	Q8NDN9	-0.370481	9.84622	-3.95909	0.00159862	0.0275573	-1.0545	RCBTB1	RCC1 and BTB domain-containing protein 1
	P16104	-0.203449	19.0839	-3.95416	0.00161365	0.0277618	-1.0635	H2AX	Histone H2AX
	Q13884	0.212414	10.3012	3.95276	0.00161796	0.0277814	-1.06606	SNTB1	Beta-1-syntrophin
	O75581	-0.290732	10.433	-3.9426	0.0016495	0.0278437	-1.08462	LRP6	Low-density lipoprotein receptor-related protein 6
	P16152	0.126408	15.3253	3.94327	0.0016474	0.0278437	-1.08339	CBR1	Carbonyl reductase [NADPH] 1
	Q13347	-0.164073	14.8704	-3.94801	0.00163263	0.0278437	-1.07474	EIF3I	Eukaryotic translation initiation factor 3 subunit I
	Q5JTH9	-0.200805	12.8856	-3.94237	0.00165021	0.0278437	-1.08503	RRP12	RRP12-like protein
	Q8IZH2	0.165932	12.4295	3.9427	0.00164918	0.0278437	-1.08443	XRN1	5'-3' exoribonuclease 1
	Q8NE01	0.151169	10.721	3.94622	0.00163817	0.0278437	-1.07799	CNNM3	Metal transporter CNNM3
	Q8WTV0	0.360235	10.5666	3.94316	0.00164773	0.0278437	-1.08358	SCARB1	Scavenger receptor class B member 1
	Q8WZ42	-0.25768	12.1258	-3.94474	0.00164281	0.0278437	-1.08071	TTN	Titin
	Q96RL1	0.265484	9.30377	3.94887	0.00162996	0.0278437	-1.07316	UIMC1	BRCA1-A complex subunit RAP80
	P62081	-0.251754	16.3288	-3.93703	0.00166703	0.0279124	-1.09477	RPS7	40S ribosomal protein S7
	Q14151	0.246848	12.3964	3.93826	0.00166315	0.0279124	-1.09253	SAFB2	Scaffold attachment factor B2
	Q86XL3	0.243473	10.4335	3.93723	0.0016664	0.0279124	-1.09441	ANKLE2	Ankyrin repeat and LEM domain-containing protein 2
	Q9UKE5	0.404357	9.98022	3.93981	0.00165826	0.0279124	-1.0897	TNIK	TRAF2 and NCK-interacting protein kinase
	P51178	-0.310709	9.20105	-3.93559	0.0016716	0.0279281	-1.0974	PLCD1	"1-phosphatidylinositol 4	5-bisphosphate phosphodiesterase delta-1"
	Q9H6D7	0.21007	10.5744	3.93473	0.00167435	0.0279281	-1.09898	HAUS4	HAUS augmin-like complex subunit 4
	O95793	0.122635	14.0074	3.93358	0.00167801	0.0279361	-1.10109	STAU1	Double-stranded RNA-binding protein Staufen homolog 1
	Q4G0J3	0.134061	11.2608	3.93129	0.00168532	0.0280045	-1.10526	LARP7	La-related protein 7
	P08294	-0.717648	11.4989	-3.92795	0.00169607	0.0280557	-1.11137	SOD3	Extracellular superoxide dismutase [Cu-Zn]
	Q13751	-0.528744	10.6269	-3.92811	0.00169556	0.0280557	-1.11108	LAMB3	Laminin subunit beta-3
	Q9H6K1	-0.222583	10.5799	-3.92735	0.00169801	0.0280557	-1.11247	ILRUN	Protein ILRUN
	P08729	-0.180873	16.1744	-3.9229	0.00171242	0.0281675	-1.12059	NA	NA
	P27105	-0.180628	12.2474	-3.92319	0.00171149	0.0281675	-1.12006	STOM	Stomatin
	P55209	0.159187	16.1554	3.9205	0.00172025	0.0281675	-1.12497	NAP1L1	Nucleosome assembly protein 1-like 1
	P61088	0.133884	16.1497	3.92116	0.00171812	0.0281675	-1.12378	UBE2N	Ubiquitin-conjugating enzyme E2 N
	Q8WWI1	0.158346	10.8732	3.92032	0.00172087	0.0281675	-1.12532	LMO7	LIM domain only protein 7
	O75190	0.183704	10.729	3.91552	0.00173663	0.0283197	-1.13408	DNAJB6	DnaJ homolog subfamily B member 6
	Q9Y570	0.222948	14.0139	3.91574	0.00173592	0.0283197	-1.13369	PPME1	Protein phosphatase methylesterase 1
	O43929	0.19804	11.1548	3.90886	0.0017588	0.0283865	-1.14627	ORC4	Origin recognition complex subunit 4
	O94919	0.195028	12.6722	3.90782	0.00176226	0.0283865	-1.14816	ENDOD1	Endonuclease domain-containing 1 protein
	O95983	-0.428285	10.4943	-3.9104	0.00175364	0.0283865	-1.14344	MBD3	Methyl-CpG-binding domain protein 3
	P18031	0.127806	13.9662	3.909	0.00175831	0.0283865	-1.146	PTPN1	Tyrosine-protein phosphatase non-receptor type 1
	Q5VUM1	0.599338	9.94896	3.90933	0.00175721	0.0283865	-1.1454	SDHAF4	"Succinate dehydrogenase assembly factor 4	mitochondrial"
	Q96J01	0.14896	12.8013	3.90748	0.00176342	0.0283865	-1.14878	THOC3	THO complex subunit 3
	Q9H7Z7	-0.278033	12.948	-3.91223	0.00174754	0.0283865	-1.1401	PTGES2	Prostaglandin E synthase 2
	P84103	0.140649	16.3577	3.90117	0.00178473	0.0286768	-1.16032	SRSF3	Serine/arginine-rich splicing factor 3
	P40926	0.135324	17.141	3.89618	0.00180173	0.0288442	-1.16944	MDH2	"Malate dehydrogenase	mitochondrial"
	Q9Y3A6	0.228145	12.3122	3.89626	0.00180147	0.0288442	-1.1693	TMED5	Transmembrane emp24 domain-containing protein 5
	P13497	-0.240407	11.3004	-3.89471	0.00180681	0.0288726	-1.17214	BMP1	Bone morphogenetic protein 1
	O00541	-0.169546	13.6239	-3.88867	0.00182771	0.0288913	-1.18319	PES1	Pescadillo homolog
	P07858	0.274368	13.2846	3.88184	0.00185162	0.0288913	-1.19567	CTSB	Cathepsin B
	P35613	0.24263	15.0041	3.88291	0.00184788	0.0288913	-1.19373	BSG	Basigin
	Q07820	-0.333885	10.2114	-3.88077	0.0018554	0.0288913	-1.19763	MCL1	Induced myeloid leukemia cell differentiation protein Mcl-1
	Q13214	-0.293327	9.32262	-3.88029	0.0018571	0.0288913	-1.19851	SEMA3B	Semaphorin-3B
	Q5TDH0	0.115318	11.8473	3.88154	0.00185269	0.0288913	-1.19623	DDI2	Protein DDI1 homolog 2
	Q86YM7	0.241572	10.4312	3.88019	0.00185746	0.0288913	-1.1987	HOMER1	Homer protein homolog 1
	Q8NB49	0.242297	12.3925	3.8862	0.00183631	0.0288913	-1.1877	ATP11C	Phospholipid-transporting ATPase IG
	Q8NHP1	0.31829	13.5673	3.88744	0.001832	0.0288913	-1.18544	AKR7L	Aflatoxin B1 aldehyde reductase member 4
	Q8WTT2	-0.247873	12.9147	-3.88026	0.00185721	0.0288913	-1.19857	NOC3L	Nucleolar complex protein 3 homolog
	Q969R2	0.398964	12.4488	3.89318	0.00181208	0.0288913	-1.17494	OSBP2	Oxysterol-binding protein 2
	Q96DZ1	-0.12503	12.2244	-3.89202	0.00181607	0.0288913	-1.17705	ERLEC1	Endoplasmic reticulum lectin 1
	Q96I59	-0.174843	11.6678	-3.8898	0.00182379	0.0288913	-1.18112	NARS2	"Probable asparagine--tRNA ligase	mitochondrial"
	Q9H4I3	-0.209554	11.0617	-3.89071	0.0018206	0.0288913	-1.17945	TRABD	TraB domain-containing protein
	Q9Y281	0.216918	12.8322	3.88614	0.00183651	0.0288913	-1.1878	CFL2	Cofilin-2
	Q9BRT3	0.334171	11.741	3.87847	0.00186355	0.0288973	-1.20184	MIEN1	Migration and invasion enhancer 1
	Q9BTE3	0.11489	11.6744	3.87822	0.00186445	0.0288973	-1.20231	MCMBP	Mini-chromosome maintenance complex-binding protein
	P81877	-0.645385	10.7412	-3.87366	0.0018807	0.0290977	-1.21064	SSBP2	Single-stranded DNA-binding protein 2
	Q5VZK9	0.171179	11.3607	3.87188	0.0018871	0.0291453	-1.21391	CARMIL1	F-actin-uncapping protein LRRC16A
	P54619	-0.196756	12.9081	-3.86759	0.00190261	0.0293331	-1.22177	PRKAG1	5'-AMP-activated protein kinase subunit gamma-1
	Q9HC35	0.292964	13.5683	3.86616	0.0019078	0.0293613	-1.22438	EML4	Echinoderm microtubule-associated protein-like 4
	P60006	0.310646	9.86489	3.86286	0.00191984	0.0294948	-1.23042	ANAPC15	Anaphase-promoting complex subunit 15
	Q15398	0.244695	10.8888	3.8525	0.00195815	0.0300307	-1.2494	DLGAP5	Disks large-associated protein 5
	P40925	0.123481	16.9879	3.84701	0.00197875	0.0300832	-1.25945	MDH1	"Malate dehydrogenase	cytoplasmic"
	P46939	0.141382	11.9146	3.84867	0.00197252	0.0300832	-1.25642	UTRN	Utrophin
	Q15021	0.157387	13.7559	3.84775	0.00197595	0.0300832	-1.25809	NCAPD2	Condensin complex subunit 1
	Q16799	1.24467	10.1709	3.84709	0.00197847	0.0300832	-1.25932	RTN1	Reticulon-1
	Q6NUM9	0.126866	12.2823	3.85054	0.00196546	0.0300832	-1.25298	RETSAT	"All-trans-retinol 13	14-reductase"
	Q01469	0.438086	15.8593	3.84245	0.00199603	0.0301598	-1.2678	FABP5	Fatty acid-binding protein 5
	Q9UHD1	0.211257	13.4603	3.84326	0.00199297	0.0301598	-1.26633	CHORDC1	Cysteine and histidine-rich domain-containing protein 1
	Q9UJY5	-0.305352	11.3636	-3.84285	0.00199452	0.0301598	-1.26708	GGA1	ADP-ribosylation factor-binding protein GGA1
	Q9Y5L0	-0.285057	12.4798	-3.84205	0.00199757	0.0301598	-1.26854	TNPO3	Transportin-3
	Q14651	0.3758	12.7669	3.84115	0.00200102	0.0301599	-1.2702	PLS1	Plastin-1
	Q92928	-0.444665	11.269	-3.83974	0.00200641	0.0301892	-1.27278	RAB1C	Putative Ras-related protein Rab-1C
	P49354	-0.147443	12.5329	-3.83778	0.00201391	0.0301983	-1.27637	FNTA	Protein farnesyltransferase/geranylgeranyltransferase type-1 subunit alpha
	Q8WWN8	-0.262463	9.39372	-3.83852	0.00201109	0.0301983	-1.27502	ARAP3	"Arf-GAP with Rho-GAP domain	ANK repeat and PH domain-containing protein 3"
	Q13501	0.25425	12.9043	3.83327	0.00203132	0.0304073	-1.28463	SQSTM1	Sequestosome-1
	Q96RU2	0.166042	11.9613	3.82862	0.00204944	0.0306261	-1.29316	USP28	Ubiquitin carboxyl-terminal hydrolase 28
	O14832	0.320213	11.0593	3.82201	0.00207546	0.0306491	-1.30527	PHYH	"Phytanoyl-CoA dioxygenase	peroxisomal"
	O15488	-0.28592	8.75754	-3.8214	0.00207789	0.0306491	-1.3064	GYG2	Glycogenin-2
	P05067	-0.175433	11.7052	-3.82632	0.00205844	0.0306491	-1.29737	APP	Amyloid-beta precursor protein
	Q5R3I4	-0.559926	10.8928	-3.82654	0.0020576	0.0306491	-1.29697	TTC38	Tetratricopeptide repeat protein 38
	Q86Y07	0.176648	10.6208	3.82204	0.00207536	0.0306491	-1.30523	VRK2	Serine/threonine-protein kinase VRK2
	Q8WWH5	0.137574	11.5639	3.82423	0.00206668	0.0306491	-1.3012	TRUB1	Pseudouridylate synthase TRUB1
	Q9NQH7	-0.287877	11.3244	-3.82412	0.00206714	0.0306491	-1.30142	XPNPEP3	Xaa-Pro aminopeptidase 3
	Q9UN36	0.206491	12.5206	3.82113	0.00207897	0.0306491	-1.30689	NDRG2	Protein NDRG2
	Q01970	0.134498	12.3508	3.81798	0.00209149	0.0306787	-1.31266	PLCB3	"1-phosphatidylinositol 4	5-bisphosphate phosphodiesterase beta-3"
	Q99996	0.14855	10.4878	3.81955	0.00208523	0.0306787	-1.30978	AKAP9	A-kinase anchor protein 9
	Q9BYC9	0.331624	11.4002	3.81846	0.00208958	0.0306787	-1.31178	MRPL20	"39S ribosomal protein L20	mitochondrial"
	Q8WW01	0.344769	11.5561	3.81472	0.00210456	0.0308127	-1.31864	TSEN15	tRNA-splicing endonuclease subunit Sen15
	Q9UL45	-0.412751	9.50496	-3.81395	0.00210767	0.0308127	-1.32006	BLOC1S6	Biogenesis of lysosome-related organelles complex 1 subunit 6
	P02675	-0.442495	15.6886	-3.81178	0.00211642	0.0308892	-1.32404	FGB	Fibrinogen beta chain
	P11413	-0.173181	15.5136	-3.80734	0.00213447	0.031048	-1.33219	G6PD	Glucose-6-phosphate 1-dehydrogenase
	P19634	0.109067	11.1107	3.80649	0.00213794	0.031048	-1.33375	SLC9A1	Sodium/hydrogen exchanger 1
	Q16881	0.113907	12.0995	3.80781	0.00213255	0.031048	-1.33132	TXNRD1	"Thioredoxin reductase 1	cytoplasmic"
	P18754	0.1296	14.2562	3.8044	0.00214648	0.0311204	-1.33757	RCC1	Regulator of chromosome condensation
	Q6NXG1	0.208305	12.0448	3.79607	0.00218092	0.031557	-1.35286	ESRP1	Epithelial splicing regulatory protein 1
	Q9BY78	0.424741	8.47011	3.79538	0.0021838	0.031557	-1.35412	RNF26	E3 ubiquitin-protein ligase RNF26
	O95757	0.230773	12.8428	3.79395	0.00218978	0.0315913	-1.35675	HSPA4L	Heat shock 70 kDa protein 4L
	Q96EF6	-0.266069	9.60285	-3.78979	0.00220727	0.0317913	-1.36438	FBXO17	F-box only protein 17
	P15374	0.198244	13.4122	3.78817	0.00221411	0.0318131	-1.36735	UCHL3	Ubiquitin carboxyl-terminal hydrolase isozyme L3
	P62070	-0.238015	11.2244	-3.78771	0.00221605	0.0318131	-1.36819	RRAS2	Ras-related protein R-Ras2
	Q92783	0.182984	11.3173	3.78644	0.00222145	0.0318383	-1.37053	STAM	Signal transducing adapter molecule 1
	Q6PCB0	-0.644697	10.8994	-3.7854	0.00222589	0.0318499	-1.37245	VWA1	von Willebrand factor A domain-containing protein 1
	Q14694	0.241526	13.3172	3.78333	0.00223468	0.0319235	-1.37623	USP10	Ubiquitin carboxyl-terminal hydrolase 10
	Q86T03	0.175537	11.8886	3.78208	0.00224004	0.031948	-1.37853	PIP4P1	"Type 1 phosphatidylinositol 4	5-bisphosphate 4-phosphatase"
	P06213	-0.371531	10.5023	-3.77925	0.00225222	0.0319655	-1.38373	INSR	Insulin receptor
	P48637	0.200691	14.4597	3.77972	0.0022502	0.0319655	-1.38287	GSS	Glutathione synthetase
	Q66K14	0.156873	12.8987	3.78019	0.00224818	0.0319655	-1.38201	TBC1D9B	TBC1 domain family member 9B
	Q9NR48	0.207535	8.87717	3.77736	0.00226038	0.0320293	-1.3872	ASH1L	Histone-lysine N-methyltransferase ASH1L
	Q03112	-0.503114	9.68035	-3.77596	0.00226644	0.0320633	-1.38977	MECOM	Histone-lysine N-methyltransferase MECOM
	O14578	0.216586	10.9267	3.77335	0.00227778	0.0321718	-1.39456	CIT	Citron Rho-interacting kinase
	P00167	0.292698	12.9733	3.77107	0.00228774	0.0322605	-1.39875	CYB5A	Cytochrome b5
	Q08257	0.162029	12.274	3.76749	0.00230346	0.03243	-1.40532	CRYZ	Quinone oxidoreductase
	P13667	0.316391	15.445	3.76521	0.00231354	0.0324318	-1.40951	PDIA4	Protein disulfide-isomerase A4
	Q9H4G4	-0.207897	9.95942	-3.7666	0.0023074	0.0324318	-1.40696	GLIPR2	Golgi-associated plant pathogenesis-related protein 1
	Q9UBP0	0.182854	10.9739	3.76494	0.0023147	0.0324318	-1.40999	SPAST	Spastin
	O75746	-0.14719	12.5585	-3.76261	0.00232508	0.0325251	-1.41428	SLC25A12	Calcium-binding mitochondrial carrier protein Aralar1
	P50416	0.258692	13.4997	3.75734	0.00234865	0.0327258	-1.42396	CPT1A	"Carnitine O-palmitoyltransferase 1	liver isoform"
	P61163	-0.190078	16.4938	-3.7569	0.00235064	0.0327258	-1.42478	ACTR1A	Alpha-centractin
	Q13451	0.212489	11.6493	3.75719	0.00234932	0.0327258	-1.42424	FKBP5	Peptidyl-prolyl cis-trans isomerase FKBP5
	Q9H8H3	0.152541	11.733	3.75345	0.00236619	0.0328901	-1.4311	METTL7A	Putative methyltransferase-like protein 7A
	Q14240	-0.140448	13.7085	-3.74987	0.00238246	0.0330128	-1.43768	EIF4A2	Eukaryotic initiation factor 4A-II
	Q9UJV9	0.1352	12.1196	3.74985	0.00238256	0.0330128	-1.43772	DDX41	Probable ATP-dependent RNA helicase DDX41
	Q15717	0.145457	13.2549	3.74817	0.00239023	0.0330667	-1.4408	ELAVL1	ELAV-like protein 1
	O14792	-0.311691	10.9194	-3.74159	0.00242056	0.0330958	-1.4529	HS3ST1	Heparan sulfate glucosamine 3-O-sulfotransferase 1
	P55160	-0.404531	11.9972	-3.74433	0.00240787	0.0330958	-1.44786	NCKAP1L	Nck-associated protein 1-like
	Q13506	-0.386568	8.77368	-3.743	0.002414	0.0330958	-1.4503	NAB1	NGFI-A-binding protein 1
	Q6ZSS7	0.546604	8.82919	3.74115	0.00242257	0.0330958	-1.45369	MFSD6	Major facilitator superfamily domain-containing protein 6
	Q7Z6J8	0.418966	9.15947	3.74343	0.00241203	0.0330958	-1.44951	UBE3D	E3 ubiquitin-protein ligase E3D
	Q8NB91	0.335035	9.10087	3.74439	0.00240762	0.0330958	-1.44776	FANCB	Fanconi anemia group B protein
	Q96EK6	0.306102	13.2249	3.74285	0.00241472	0.0330958	-1.45058	GNPNAT1	Glucosamine 6-phosphate N-acetyltransferase
	Q9ULV4	0.244073	13.146	3.74205	0.0024184	0.0330958	-1.45204	CORO1C	Coronin-1C
	P15309	0.215891	11.6089	3.73764	0.00243891	0.0331395	-1.46015	ACP3	Prostatic acid phosphatase
	P30419	-0.299409	13.3097	-3.73875	0.00243376	0.0331395	-1.45812	NMT1	Glycylpeptide N-tetradecanoyltransferase 1
	P54646	-0.151359	11.0025	-3.73734	0.00244033	0.0331395	-1.4607	PRKAA2	5'-AMP-activated protein kinase catalytic subunit alpha-2
	Q9BUL9	0.210893	10.2368	3.73722	0.0024409	0.0331395	-1.46093	RPP25	Ribonuclease P protein subunit p25
	O95817	0.152722	12.4774	3.73301	0.00246068	0.033307	-1.46867	BAG3	BAG family molecular chaperone regulator 3
	Q8WWC4	-0.269769	12.0048	-3.73297	0.00246085	0.033307	-1.46874	MAIP1	"m-AAA protease-interacting protein 1	mitochondrial"
	Q16777	-0.557724	17.6584	-3.73163	0.00246718	0.0333412	-1.4712	NA	NA
	P04181	0.349692	16.341	3.72958	0.0024769	0.0333795	-1.47497	OAT	"Ornithine aminotransferase	mitochondrial"
	Q96QK1	-0.282403	14.7508	-3.72942	0.00247763	0.0333795	-1.47526	VPS35	Vacuolar protein sorting-associated protein 35
	Q96LR5	0.151728	13.3156	3.72827	0.00248313	0.0334021	-1.47738	UBE2E2	Ubiquitin-conjugating enzyme E2 E2
	O75489	-0.256615	12.5975	-3.72488	0.00249927	0.0334623	-1.4836	NDUFS3	"NADH dehydrogenase [ubiquinone] iron-sulfur protein 3	mitochondrial"
	P22234	0.151652	15.7639	3.72192	0.0025135	0.0334623	-1.48904	PAICS	Bifunctional phosphoribosylaminoimidazole carboxylase/phosphoribosylaminoimidazole succinocarboxamide synthetase
	Q13148	-0.319214	14.0951	-3.72276	0.00250947	0.0334623	-1.4875	TARDBP	TAR DNA-binding protein 43
	Q14315	-0.311495	11.7708	-3.72043	0.00252071	0.0334623	-1.49179	FLNC	Filamin-C
	Q5SWX8	0.183812	11.5115	3.72165	0.00251481	0.0334623	-1.48954	ODR4	Protein odr-4 homolog
	Q96NE9	0.276856	9.18954	3.72431	0.00250204	0.0334623	-1.48466	FRMD6	FERM domain-containing protein 6
	Q9HAU5	0.198954	16.1261	3.72202	0.00251305	0.0334623	-1.48887	UPF2	Regulator of nonsense transcripts 2
	Q9HBL8	0.21233	11.9099	3.72069	0.00251944	0.0334623	-1.4913	NMRAL1	NmrA-like family domain-containing protein 1
	Q9NVE5	-0.1879	9.97199	-3.72016	0.00252199	0.0334623	-1.49228	USP40	Ubiquitin carboxyl-terminal hydrolase 40
	P30101	-0.15513	17.2946	-3.71791	0.00253292	0.0335057	-1.49642	PDIA3	Protein disulfide-isomerase A3
	Q04760	0.162698	15.6552	3.71794	0.00253275	0.0335057	-1.49636	GLO1	Lactoylglutathione lyase
	Q5JTJ3	0.249515	11.7191	3.71173	0.00256307	0.0338534	-1.50777	COA6	Cytochrome c oxidase assembly factor 6 homolog
	P57060	0.19793	9.29166	3.70852	0.00257891	0.0339682	-1.51368	RWDD2B	RWD domain-containing protein 2B
	Q96K58	0.25107	10.1461	3.7084	0.00257952	0.0339682	-1.51391	ZNF668	Zinc finger protein 668
	Q06787	-0.267682	11.7824	-3.70452	0.00259876	0.0341702	-1.52104	FMR1	Synaptic functional regulator FMR1
	Q969Z3	0.188782	10.9194	3.7006	0.00261836	0.0343763	-1.52824	MTARC2	Mitochondrial amidoxime reducing component 2
	P23368	0.230129	12.2022	3.69873	0.0026278	0.0343852	-1.53169	ME2	"NAD-dependent malic enzyme	mitochondrial"
	Q6PIU2	0.264541	12.5876	3.69735	0.00263474	0.0343852	-1.53422	NCEH1	Neutral cholesterol ester hydrolase 1
	Q8NC42	0.243392	10.2216	3.69761	0.00263343	0.0343852	-1.53375	RNF149	E3 ubiquitin-protein ligase RNF149
	Q9H4Z3	-0.112047	10.3145	-3.69873	0.00262779	0.0343852	-1.53169	PCIF1	mRNA (2'-O-methyladenosine-N(6)-)-methyltransferase
	Q9NSY2	-0.259845	9.70588	-3.69417	0.00265088	0.0345443	-1.54008	STARD5	StAR-related lipid transfer protein 5
	O14958	-0.619575	9.72275	-3.69129	0.00266555	0.0345602	-1.54537	CASQ2	Calsequestrin-2
	O75150	0.180359	11.6718	3.69084	0.00266789	0.0345602	-1.54621	RNF40	E3 ubiquitin-protein ligase BRE1B
	Q86WJ1	0.137185	11.5639	3.69233	0.00266028	0.0345602	-1.54347	CHD1L	Chromodomain-helicase-DNA-binding protein 1-like
	Q9BQ04	0.172271	13.3361	3.69184	0.00266275	0.0345602	-1.54436	RBM4B	RNA-binding protein 4B
	P48509	0.277968	12.3044	3.6854	0.00269584	0.0348193	-1.5562	CD151	CD151 antigen
	Q8N2H4	-0.739005	11.3263	-3.68593	0.00269312	0.0348193	-1.55523	SYS1	Protein SYS1 homolog
	Q9P2F8	0.214506	8.95926	3.68459	0.00270004	0.0348222	-1.5577	SIPA1L2	Signal-induced proliferation-associated 1-like protein 2
	Q9UBQ0	-0.193244	13.2144	-3.67883	0.00273007	0.0351576	-1.5683	VPS29	Vacuolar protein sorting-associated protein 29
	Q00169	0.108637	12.1063	3.67314	0.00276007	0.0354918	-1.57878	PITPNA	Phosphatidylinositol transfer protein alpha isoform
	Q53FT3	0.183145	11.5952	3.66914	0.00278131	0.0356602	-1.58612	HIKESHI	Protein Hikeshi
	Q9P2T1	-0.327917	11.0542	-3.6698	0.00277778	0.0356602	-1.58491	GMPR2	GMP reductase 2
	P33947	-0.859432	9.40113	-3.66461	0.00280562	0.0359193	-1.59447	KDELR2	ER lumen protein-retaining receptor 2
	P26038	-0.680761	11.1842	-3.66248	0.00281714	0.0360142	-1.5984	MSN	Moesin
	O60563	0.205346	10.7065	3.65035	0.00288351	0.0367	-1.62071	CCNT1	Cyclin-T1
	Q3KNV1	-0.281582	13.2677	-3.65062	0.00288202	0.0367	-1.62022	NA	NA
	Q8IYQ7	0.332332	11.6301	3.64962	0.00288755	0.0367	-1.62206	THNSL1	Threonine synthase-like 1
	Q8TD16	0.124895	10.5749	3.65129	0.0028783	0.0367	-1.61898	BICD2	Protein bicaudal D homolog 2
	P45880	0.148579	17.1763	3.64668	0.00290393	0.0368546	-1.62747	VDAC2	Voltage-dependent anion-selective channel protein 2
	Q07817	0.143933	12.1912	3.64339	0.00292237	0.0369281	-1.63354	BCL2L1	Bcl-2-like protein 1
	Q15181	-0.262494	15.6929	-3.64408	0.00291845	0.0369281	-1.63226	PPA1	Inorganic pyrophosphatase
	Q9P0S2	0.264932	11.0019	3.64384	0.00291984	0.0369281	-1.63271	COX16	"Cytochrome c oxidase assembly protein COX16 homolog	mitochondrial"
	Q5TBB1	0.232771	10.7499	3.6409	0.00293637	0.0370515	-1.63812	RNASEH2B	Ribonuclease H2 subunit B
	O00193	0.211261	10.65	3.63672	0.00296004	0.037083	-1.64581	SMAP	Small acidic protein
	O95376	-0.187328	11.5596	-3.63729	0.00295678	0.037083	-1.64476	ARIH2	E3 ubiquitin-protein ligase ARIH2
	P16402	0.257662	17.1751	3.63777	0.00295407	0.037083	-1.64388	H1-3	Histone H1.3
	P32004	-0.243198	10.5837	-3.63776	0.00295414	0.037083	-1.6439	L1CAM	Neural cell adhesion molecule L1
	Q9UHQ9	0.146608	12.9081	3.63906	0.00294677	0.037083	-1.64151	CYB5R1	NADH-cytochrome b5 reductase 1
	P05107	-0.470472	10.9278	-3.63022	0.00299726	0.0373357	-1.65779	ITGB2	Integrin beta-2
	Q86TU7	0.132375	11.1705	3.63147	0.00299005	0.0373357	-1.65548	SETD3	Actin-histidine N-methyltransferase
	Q96CV9	0.296185	10.3795	3.63086	0.00299356	0.0373357	-1.6566	OPTN	Optineurin
	Q96J02	0.190489	11.1451	3.63214	0.00298624	0.0373357	-1.65426	ITCH	E3 ubiquitin-protein ligase Itchy homolog
	Q9H410	0.221315	10.528	3.62586	0.00302251	0.0375967	-1.66582	DSN1	Kinetochore-associated protein DSN1 homolog
	Q9P0J0	-0.233363	12.3956	-3.62165	0.00304703	0.0377944	-1.67357	NDUFA13	NADH dehydrogenase [ubiquinone] 1 alpha subcomplex subunit 13
	Q9UGR2	-0.180644	14.5201	-3.62197	0.00304514	0.0377944	-1.67297	ZC3H7B	Zinc finger CCCH domain-containing protein 7B
	O75351	0.124796	14.049	3.61294	0.00309853	0.0381093	-1.68962	VPS4B	Vacuolar protein sorting-associated protein 4B
	P36542	0.162722	15.5965	3.6142	0.00309099	0.0381093	-1.68729	ATP5F1C	"ATP synthase subunit gamma	mitochondrial"
	Q86VP1	0.202964	10.6437	3.61603	0.00308017	0.0381093	-1.68393	TAX1BP1	Tax1-binding protein 1
	Q969T9	0.231694	11.819	3.6139	0.00309281	0.0381093	-1.68785	WBP2	WW domain-binding protein 2
	Q96QD9	0.160254	11.1552	3.6155	0.00308329	0.0381093	-1.6849	FYTTD1	UAP56-interacting factor
	Q9Y5Y6	0.21894	11.5352	3.61339	0.00309581	0.0381093	-1.68878	ST14	Suppressor of tumorigenicity 14 protein
	Q9NRX6	0.616907	10.4331	3.60898	0.00312216	0.0382924	-1.6969	TMEM167B	Protein kish-B
	Q9UBS3	0.239972	9.476	3.60926	0.00312049	0.0382924	-1.69639	DNAJB9	DnaJ homolog subfamily B member 9
	P49917	0.166092	9.77594	3.60811	0.0031274	0.038303	-1.6985	LIG4	DNA ligase 4
	Q3LIE5	-0.95715	11.2811	-3.60691	0.00313467	0.0383384	-1.70073	ADPRM	Manganese-dependent ADP-ribose/CDP-alcohol diphosphatase
	P54578	0.357264	15.2449	3.60493	0.00314659	0.0384305	-1.70436	USP14	Ubiquitin carboxyl-terminal hydrolase 14
	P52888	0.134865	12.7124	3.60197	0.00316455	0.0385424	-1.70981	THOP1	Thimet oligopeptidase
	Q9BV86	-0.249804	12.3935	-3.60203	0.00316423	0.0385424	-1.70972	NTMT1	N-terminal Xaa-Pro-Lys N-methyltransferase 1
	P35548	-0.982858	10.9283	-3.60043	0.00317397	0.038558	-1.71266	MSX2	Homeobox protein MSX-2
	Q5VTR2	0.129994	11.9757	3.60032	0.00317464	0.038558	-1.71286	RNF20	E3 ubiquitin-protein ligase BRE1A
	O75940	0.206064	11.4263	3.59928	0.00318098	0.0385816	-1.71477	SMNDC1	Survival of motor neuron-related-splicing factor 30
	P15289	-0.328331	10.847	-3.59682	0.00319608	0.0386909	-1.71931	ARSA	Arylsulfatase A
	P78540	0.343441	10.9524	3.59426	0.00321184	0.0386909	-1.72402	ARG2	"Arginase-2	mitochondrial"
	Q03164	0.12406	10.148	3.5948	0.00320854	0.0386909	-1.72303	KMT2A	Histone-lysine N-methyltransferase 2A
	Q8IX04	0.202503	10.9309	3.59331	0.00321777	0.0386909	-1.72578	UEVLD	Ubiquitin-conjugating enzyme E2 variant 3
	Q8NBN7	-0.213547	11.8028	-3.593	0.00321968	0.0386909	-1.72635	RDH13	Retinol dehydrogenase 13
	Q9P0U3	0.264851	9.53806	3.5928	0.00322093	0.0386909	-1.72673	SENP1	Sentrin-specific protease 1
	Q9UK76	0.250467	13.7052	3.59636	0.00319891	0.0386909	-1.72016	JPT1	Jupiter microtubule associated homolog 1
	Q15370	0.193135	13.5676	3.5916	0.00322833	0.0387267	-1.72892	ELOB	Elongin-B
	Q9NVC6	0.216593	11.3569	3.59059	0.00323461	0.0387304	-1.73079	MED17	Mediator of RNA polymerase II transcription subunit 17
	Q9UDY2	0.19729	13.6609	3.59013	0.00323748	0.0387304	-1.73163	TJP2	Tight junction protein ZO-2
	Q9UK41	-0.147928	12.5897	-3.58909	0.00324397	0.038755	-1.73355	VPS28	Vacuolar protein sorting-associated protein 28 homolog
	O00746	0.343517	8.9315	3.58769	0.00325275	0.038807	-1.73614	NME4	"Nucleoside diphosphate kinase	mitochondrial"
	O60941	-0.246511	9.60848	-3.58421	0.00327459	0.0390144	-1.74255	DTNB	Dystrobrevin beta
	Q5T2T1	0.181931	10.4945	3.58217	0.00328745	0.039054	-1.7463	MPP7	MAGUK p55 subfamily member 7
	Q709F0	-0.215012	10.6262	-3.58297	0.00328241	0.039054	-1.74483	ACAD11	Acyl-CoA dehydrogenase family member 11
	Q92995	0.175546	11.0357	3.58157	0.00329129	0.039054	-1.74742	USP13	Ubiquitin carboxyl-terminal hydrolase 13
	Q15369	0.207468	13.3789	3.58057	0.00329759	0.0390757	-1.74925	ELOC	Elongin-C
	Q00872	-0.384727	11.2955	-3.57878	0.00330896	0.0391575	-1.75254	MYBPC1	"Myosin-binding protein C	slow-type"
	Q9P2N6	-0.312718	13.9574	-3.57717	0.00331928	0.0391738	-1.75553	KANSL3	KAT8 regulatory NSL complex subunit 3
	Q9UKK6	-0.360167	10.8268	-3.57725	0.00331875	0.0391738	-1.75537	NXT1	NTF2-related export protein 1
	Q9UBR2	0.20668	12.7123	3.57631	0.00332473	0.0391853	-1.7571	CTSZ	Cathepsin Z
	P02730	-0.504548	9.82161	-3.57454	0.0033361	0.0392664	-1.76036	SLC4A1	Band 3 anion transport protein
	O95470	-0.239257	12.176	-3.57168	0.00335452	0.0393275	-1.76564	SGPL1	Sphingosine-1-phosphate lyase 1
	P16671	-0.374011	12.2521	-3.57298	0.00334616	0.0393275	-1.76325	CD36	Platelet glycoprotein 4
	Q9BSU1	-0.29029	9.45578	-3.57164	0.00335477	0.0393275	-1.76571	PHAF1	Phagosome assembly factor 1
	Q9UBP9	0.219939	10.7509	3.57043	0.0033626	0.0393667	-1.76794	GULP1	PTB domain-containing engulfment adapter protein 1
	Q92930	-0.368484	12.6182	-3.56946	0.00336891	0.0393678	-1.76973	RAB8B	Ras-related protein Rab-8B
	Q9BZQ6	0.151541	11.5738	3.56903	0.00337168	0.0393678	-1.77052	EDEM3	ER degradation-enhancing alpha-mannosidase-like protein 3
	Q9H814	0.169714	10.7006	3.56648	0.00338825	0.0395086	-1.77521	PHAX	Phosphorylated adapter RNA export protein
	O95352	-0.151941	12.634	-3.56226	0.0034159	0.0397416	-1.78299	ATG7	Ubiquitin-like modifier-activating enzyme ATG7
	Q7LG56	-0.234815	9.59966	-3.56205	0.00341731	0.0397416	-1.78339	RRM2B	Ribonucleoside-diphosphate reductase subunit M2 B
	P14384	0.726193	11.7591	3.55946	0.0034344	0.039797	-1.78816	CPM	Carboxypeptidase M
	Q9BVP2	-0.157548	12.8868	-3.55959	0.00343351	0.039797	-1.78791	GNL3	Guanine nucleotide-binding protein-like 3
	Q9H479	0.18177	10.414	3.55926	0.00343571	0.039797	-1.78853	FN3K	Fructosamine-3-kinase
	P56937	0.110878	11.3421	3.55771	0.00344596	0.0398104	-1.79138	HSD17B7	3-keto-steroid reductase/17-beta-hydroxysteroid dehydrogenase 7
	Q8WUX2	0.29682	11.098	3.55813	0.00344319	0.0398104	-1.79061	CHAC2	Glutathione-specific gamma-glutamylcyclotransferase 2
	P18583	0.115327	12.0672	3.55684	0.00345179	0.0398252	-1.793	SON	Protein SON
	Q9HB90	-0.154088	10.5834	-3.55472	0.00346592	0.0399356	-1.79691	RRAGC	Ras-related GTP-binding protein C
	O15013	0.17021	9.82507	3.55301	0.00347732	0.0400143	-1.80005	ARHGEF10	Rho guanine nucleotide exchange factor 10
	P30520	0.10472	14.4774	3.54952	0.00350075	0.0401381	-1.80648	ADSS2	Adenylosuccinate synthetase isozyme 2
	P34913	0.211634	9.5228	3.54909	0.00350368	0.0401381	-1.80728	EPHX2	Bifunctional epoxide hydrolase 2
	Q5T7N3	-1.2422	9.67318	-3.55054	0.00349392	0.0401381	-1.80461	KANK4	KN motif and ankyrin repeat domain-containing protein 4
	Q9UBL3	0.174213	11.6406	3.54869	0.00350642	0.0401381	-1.80802	ASH2L	Set1/Ash2 histone methyltransferase complex subunit ASH2
	Q9UQB8	0.134074	13.6745	3.54463	0.00353388	0.0403998	-1.81549	BAIAP2	Brain-specific angiogenesis inhibitor 1-associated protein 2
	O75051	0.255599	9.50206	3.54247	0.00354866	0.0404104	-1.81948	PLXNA2	Plexin-A2
	P30405	0.207777	13.5429	3.54308	0.00354448	0.0404104	-1.81836	PPIF	"Peptidyl-prolyl cis-trans isomerase F	mitochondrial"
	Q99873	-0.132743	15.3737	-3.54272	0.00354697	0.0404104	-1.81903	PRMT1	Protein arginine N-methyltransferase 1
	P04083	0.213603	16.1778	3.53148	0.00362459	0.0405371	-1.83974	ANXA1	Annexin A1
	P07947	0.229081	12.3907	3.5394	0.00356973	0.0405371	-1.82515	YES1	Tyrosine-protein kinase Yes
	P35580	-0.166582	16.2393	-3.53283	0.00361516	0.0405371	-1.83725	MYH10	Myosin-10
	P42574	0.27001	11.1805	3.53315	0.00361296	0.0405371	-1.83667	CASP3	Caspase-3
	P48047	0.139617	15.3114	3.53711	0.00358551	0.0405371	-1.82937	ATP5PO	"ATP synthase subunit O	mitochondrial"
	Q12972	-0.21853	11.2124	-3.53863	0.00357501	0.0405371	-1.82656	PPP1R8	Nuclear inhibitor of protein phosphatase 1
	Q14746	-0.174801	11.6187	-3.53815	0.00357828	0.0405371	-1.82744	COG2	Conserved oligomeric Golgi complex subunit 2
	Q4G0F5	-0.150854	12.423	-3.5354	0.00359729	0.0405371	-1.83251	VPS26B	Vacuolar protein sorting-associated protein 26B
	Q6NUQ4	0.108126	12.4013	3.53458	0.00360298	0.0405371	-1.83402	TMEM214	Transmembrane protein 214
	Q8NCW5	0.173123	15.0257	3.53175	0.00362275	0.0405371	-1.83925	NAXE	NAD(P)H-hydrate epimerase
	Q8TAF3	-0.115666	10.5754	-3.53182	0.00362219	0.0405371	-1.83911	WDR48	WD repeat-containing protein 48
	Q9H4A4	0.290121	14.1265	3.53605	0.00359279	0.0405371	-1.83131	RNPEP	Aminopeptidase B
	Q9H8V3	0.10827	10.4928	3.53206	0.00362053	0.0405371	-1.83867	ECT2	Protein ECT2
	Q9UH62	0.177551	12.1688	3.53461	0.00360283	0.0405371	-1.83398	ARMCX3	Armadillo repeat-containing X-linked protein 3
	Q12841	-0.495127	11.1607	-3.52848	0.00364564	0.0406913	-1.84528	FSTL1	Follistatin-related protein 1
	Q8TEQ6	0.171229	11.2651	3.52819	0.00364767	0.0406913	-1.84581	GEMIN5	Gem-associated protein 5
	Q9H792	0.167129	10.129	3.5224	0.00368856	0.0410951	-1.85648	PEAK1	Inactive tyrosine-protein kinase PEAK1
	P50443	-0.303109	10.6655	-3.5198	0.0037071	0.0412016	-1.86127	SLC26A2	Sulfate transporter
	Q86U38	-0.286622	11.2061	-3.51974	0.00370753	0.0412016	-1.86138	NOP9	Nucleolar protein 9
	Q7Z4G1	0.1245	10.2496	3.51872	0.00371486	0.0412307	-1.86327	COMMD6	COMM domain-containing protein 6
	Q9UBQ6	-0.289494	10.5755	-3.51781	0.00372135	0.0412504	-1.86494	EXTL2	Exostosin-like 2
	O14777	0.331258	11.1074	3.51386	0.00374982	0.0412889	-1.87223	NDC80	Kinetochore protein NDC80 homolog
	P55809	0.121624	12.7511	3.51457	0.0037447	0.0412889	-1.87093	OXCT1	"Succinyl-CoA:3-ketoacid coenzyme A transferase 1	mitochondrial"
	Q8IYT2	0.332576	9.6035	3.51574	0.00373627	0.0412889	-1.86877	CMTR2	Cap-specific mRNA (nucleoside-2'-O-)-methyltransferase 2
	Q8ND90	0.28788	8.79913	3.51456	0.00374476	0.0412889	-1.87094	PNMA1	Paraneoplastic antigen Ma1
	Q96L91	0.0956982	10.0396	3.51385	0.00374992	0.0412889	-1.87226	EP400	E1A-binding protein p400
	Q9NR99	-0.381098	10.334	-3.5134	0.00375311	0.0412889	-1.87307	MXRA5	Matrix-remodeling-associated protein 5
	Q03252	0.196523	13.236	3.51234	0.00376085	0.0413222	-1.87504	LMNB2	Lamin-B2
	Q9UKV8	-0.200171	11.3872	-3.5101	0.00377706	0.0414483	-1.87916	AGO2	Protein argonaute-2
	O60493	0.173286	11.9829	3.50556	0.0038103	0.0417607	-1.88754	SNX3	Sorting nexin-3
	Q8TDN6	-0.118176	14.2486	-3.50217	0.00383529	0.0419821	-1.89379	BRIX1	Ribosome biogenesis protein BRX1 homolog
	P14678	0.145765	14.5024	3.49945	0.00385548	0.0421504	-1.89881	NA	NA
	P62318	0.19856	15.9225	3.49687	0.00387473	0.042308	-1.90357	SNRPD3	Small nuclear ribonucleoprotein Sm D3
	Q9C0C2	0.121365	13.3353	3.49345	0.00390031	0.0425277	-1.90986	TNKS1BP1	182 kDa tankyrase-1-binding protein
	Q9UIF9	0.169533	10.5982	3.49289	0.00390456	0.0425277	-1.9109	BAZ2A	Bromodomain adjacent to zinc finger domain protein 2A
	O15211	-0.149909	9.85803	-3.48937	0.00393113	0.0426579	-1.91739	RGL2	Ral guanine nucleotide dissociation stimulator-like 2
	P04839	-0.326041	10.9619	-3.48986	0.00392748	0.0426579	-1.9165	CYBB	Cytochrome b-245 heavy chain
	P06732	-0.445444	11.8097	-3.49032	0.00392399	0.0426579	-1.91565	CKM	Creatine kinase M-type
	Q08345	0.193505	9.64883	3.488	0.00394156	0.0426653	-1.91992	DDR1	Epithelial discoidin domain-containing receptor 1
	Q9NZN5	0.146933	10.4406	3.48812	0.00394066	0.0426653	-1.9197	ARHGEF12	Rho guanine nucleotide exchange factor 12
	Q719H9	-0.246738	10.504	-3.48441	0.00396898	0.0429091	-1.92655	KCTD1	BTB/POZ domain-containing protein KCTD1
	Q6DN14	0.487964	9.98702	3.48219	0.00398599	0.042934	-1.93064	MCTP1	Multiple C2 and transmembrane domain-containing protein 1
	Q96S59	0.171909	11.3567	3.48312	0.00397886	0.042934	-1.92893	RANBP9	Ran-binding protein 9
	Q9UGP8	0.158442	12.0769	3.4827	0.00398209	0.042934	-1.9297	SEC63	Translocation protein SEC63 homolog
	O14524	0.343714	10.7639	3.47729	0.00402383	0.0432522	-1.93967	NEMP1	Nuclear envelope integral membrane protein 1
	P03891	-0.240784	11.9114	-3.47709	0.00402542	0.0432522	-1.94005	MT-ND2	NADH-ubiquinone oxidoreductase chain 2
	O00154	0.294534	13.481	3.47371	0.00405176	0.0434819	-1.94628	ACOT7	Cytosolic acyl coenzyme A thioester hydrolase
	O75792	0.238105	11.3111	3.47153	0.00406884	0.0435585	-1.9503	RNASEH2A	Ribonuclease H2 subunit A
	O94964	0.221012	13.5284	3.47208	0.00406447	0.0435585	-1.94927	SOGA1	Protein SOGA1
	Q9BX68	0.181472	14.3353	3.46937	0.00408583	0.043687	-1.95428	HINT2	Adenosine 5'-monophosphoramidase HINT2
	P42771	0.145728	13.1931	3.4665	0.00410852	0.043876	-1.95958	CDKN2A	Cyclin-dependent kinase inhibitor 2A
	P20839	0.147393	11.3961	3.46501	0.00412029	0.0438947	-1.96231	IMPDH1	Inosine-5'-monophosphate dehydrogenase 1
	Q8IXU6	0.227477	11.4555	3.46528	0.00411817	0.0438947	-1.96182	SLC35F2	Solute carrier family 35 member F2
	P0DPH7	0.262352	14.2055	3.46279	0.00413806	0.0439141	-1.96642	NA	NA
	P35228	-0.341831	10.6935	-3.46106	0.00415185	0.0439141	-1.9696	NOS2	"Nitric oxide synthase	inducible"
	P38432	-0.155387	12.1259	-3.46102	0.00415221	0.0439141	-1.96969	COIL	Coilin
	Q92673	0.198925	11.4924	3.46312	0.00413539	0.0439141	-1.96581	SORL1	Sortilin-related receptor
	Q9NPL8	-0.190604	11.8	-3.46202	0.00414419	0.0439141	-1.96784	TIMMDC1	"Complex I assembly factor TIMMDC1	mitochondrial"
	Q9Y256	-0.351654	10.7714	-3.46105	0.00415194	0.0439141	-1.96962	RCE1	CAAX prenyl protease 2
	Q5T5C0	0.309861	10.455	3.45939	0.00416525	0.0439989	-1.97268	STXBP5	Syntaxin-binding protein 5
	Q96JB1	-0.511941	14.2585	-3.45748	0.00418069	0.0440557	-1.97622	DNAH8	Dynein axonemal heavy chain 8
	Q9NTJ4	-0.285254	10.379	-3.4578	0.00417805	0.0440557	-1.97561	MAN2C1	Alpha-mannosidase 2C1
	P53999	0.12582	15.7901	3.45502	0.00420057	0.0441562	-1.98075	SUB1	Activated RNA polymerase II transcriptional coactivator p15
	Q86TD4	-0.389965	11.3623	-3.45443	0.00420535	0.0441562	-1.98184	SRL	Sarcalumenin
	Q96EY1	-0.145806	12.6699	-3.45515	0.00419952	0.0441562	-1.98051	DNAJA3	"DnaJ homolog subfamily A member 3	mitochondrial"
	A1L0T0	-0.226694	11.9303	-3.45236	0.00422214	0.0442794	-1.98564	ILVBL	2-hydroxyacyl-CoA lyase 2
	O00410	-0.159073	14.8366	-3.45098	0.00423343	0.0442917	-1.9882	IPO5	Importin-5
	Q9UBS8	0.221353	10.8141	3.45125	0.00423124	0.0442917	-1.9877	RNF14	E3 ubiquitin-protein ligase RNF14
	Q13099	0.204042	10.0092	3.44946	0.0042459	0.0443162	-1.99101	IFT88	Intraflagellar transport protein 88 homolog
	Q9BPW8	-0.368661	13.6085	-3.45002	0.0042413	0.0443162	-1.98997	NIPSNAP1	Protein NipSnap homolog 1
	Q9BV10	-0.561584	10.6383	-3.44688	0.00426707	0.0444843	-1.99576	ALG12	"Dol-P-Man:Man(7)GlcNAc(2)-PP-Dol alpha-1	6-mannosyltransferase"
	P50395	0.346218	15.8596	3.44604	0.00427404	0.0445039	-1.99732	GDI2	Rab GDP dissociation inhibitor beta
	O75600	-0.322596	11.4195	-3.44516	0.00428128	0.0445132	-1.99893	GCAT	"2-amino-3-ketobutyrate coenzyme A ligase	mitochondrial"
	Q99661	0.199541	11.4212	3.4447	0.0042851	0.0445132	-1.99979	KIF2C	Kinesin-like protein KIF2C
	Q96SQ9	0.198936	11.3204	3.44101	0.00431573	0.0447252	-2.00659	CYP2S1	Cytochrome P450 2S1
	Q9H0B6	0.179768	11.6344	3.44139	0.00431258	0.0447252	-2.00589	KLC2	Kinesin light chain 2
	P43361	0.281396	11.6016	3.44006	0.00432362	0.0447541	-2.00834	MAGEA8	Melanoma-associated antigen 8
	Q9Y2Q9	-0.174858	12.6364	-3.43902	0.00433232	0.0447912	-2.01026	MRPS28	"28S ribosomal protein S28	mitochondrial"
	O60831	-0.599136	12.4554	-3.4377	0.00434334	0.0448521	-2.01268	PRAF2	PRA1 family protein 2
	P21399	0.136206	14.4674	3.43698	0.00434944	0.0448623	-2.01402	ACO1	Cytoplasmic aconitate hydratase
	Q9NRN5	-0.37011	10.1885	-3.43617	0.00435626	0.0448797	-2.01552	OLFML3	Olfactomedin-like protein 3
	P36952	0.299986	13.3367	3.43465	0.00436906	0.0449587	-2.01832	SERPINB5	Serpin B5
	Q9BZL6	0.152136	10.5151	3.4339	0.00437537	0.0449708	-2.0197	PRKD2	Serine/threonine-protein kinase D2
	P02794	0.427492	13.7622	3.43237	0.00438827	0.0449978	-2.02251	FTH1	Ferritin heavy chain
	Q9NWA0	0.213803	9.78006	3.43288	0.00438401	0.0449978	-2.02158	MED9	Mediator of RNA polymerase II transcription subunit 9
	Q9UL46	-0.178542	13.9229	-3.43177	0.00439341	0.0449978	-2.02363	PSME2	Proteasome activator complex subunit 2
	P78356	-0.180599	9.92884	-3.43026	0.00440623	0.0450764	-2.02641	PIP4K2B	Phosphatidylinositol 5-phosphate 4-kinase type-2 beta
	O43252	0.122919	13.2381	3.42815	0.00442418	0.0451076	-2.0303	PAPSS1	Bifunctional 3'-phosphoadenosine 5'-phosphosulfate synthase 1
	O60243	-0.229514	11.0621	-3.42688	0.00443504	0.0451076	-2.03264	HS6ST1	Heparan-sulfate 6-O-sulfotransferase 1
	Q13724	-0.11492	14.2623	-3.4269	0.00443495	0.0451076	-2.03262	MOGS	Mannosyl-oligosaccharide glucosidase
	Q8NG08	0.253524	9.15045	3.42835	0.0044225	0.0451076	-2.02993	HELB	DNA helicase B
	Q9NS86	0.132548	11.709	3.42712	0.00443302	0.0451076	-2.0322	LANCL2	LanC-like protein 2
	Q01064	-0.363073	10.595	-3.42626	0.00444037	0.0451094	-2.03378	PDE1B	"Dual specificity calcium/calmodulin-dependent 3'	5'-cyclic nucleotide phosphodiesterase 1B"
	Q9Y508	0.311757	11.1017	3.42515	0.00444995	0.0451544	-2.03584	RNF114	E3 ubiquitin-protein ligase RNF114
	O43488	0.134569	13.1628	3.42308	0.00446778	0.0452076	-2.03966	AKR7A2	Aflatoxin B1 aldehyde reductase member 2
	P42330	0.70346	11.1297	3.42274	0.00447068	0.0452076	-2.04028	AKR1C3	Aldo-keto reductase family 1 member C3
	Q6PL24	0.198485	10.6953	3.4233	0.00446583	0.0452076	-2.03924	TMED8	Protein TMED8
	P62979	0.175331	17.1798	3.42128	0.0044833	0.0452829	-2.04297	RPS27A	Ubiquitin-40S ribosomal protein S27a
	O14653	-0.32055	10.666	-3.41792	0.00451252	0.045453	-2.04918	GOSR2	Golgi SNAP receptor complex member 2
	P61962	0.191358	12.157	3.41813	0.00451065	0.045453	-2.04878	DCAF7	DDB1- and CUL4-associated factor 7
	Q96FZ2	0.132655	11.8839	3.41755	0.00451571	0.045453	-2.04985	HMCES	Abasic site processing protein HMCES
	Q86W50	-0.234576	10.3151	-3.41691	0.00452131	0.0454571	-2.05103	METTL16	RNA N6-adenosine-methyltransferase METTL16
	O00499	-0.162239	11.8785	-3.41342	0.00455187	0.0455388	-2.05747	BIN1	Myc box-dependent-interacting protein 1
	P50238	-0.760854	14.2562	-3.41362	0.00455014	0.0455388	-2.0571	CRIP1	Cysteine-rich protein 1
	P52429	0.283851	9.88593	3.41456	0.00454189	0.0455388	-2.05537	DGKE	Diacylglycerol kinase epsilon
	Q08431	-0.274152	14.4246	-3.41476	0.00454015	0.0455388	-2.055	MFGE8	Lactadherin
	Q5JRX3	0.28725	12.648	3.41184	0.00456584	0.0455388	-2.06039	PITRM1	"Presequence protease	mitochondrial"
	Q7L014	0.112931	12.6113	3.41192	0.00456514	0.0455388	-2.06025	DDX46	Probable ATP-dependent RNA helicase DDX46
	Q9BPX3	0.133903	11.7128	3.41258	0.00455926	0.0455388	-2.05901	NCAPG	Condensin complex subunit 3
	P62829	0.143887	15.5563	3.40968	0.00458487	0.0456765	-2.06436	RPL23	60S ribosomal protein L23
	P10109	0.30319	12.1693	3.40862	0.00459426	0.0457181	-2.06631	FDX1	"Adrenodoxin	mitochondrial"
	Q6PI48	0.138642	14.0468	3.4079	0.00460066	0.0457299	-2.06765	DARS2	"Aspartate--tRNA ligase	mitochondrial"
	P05784	-0.534201	12.5841	-3.40617	0.00461609	0.0458312	-2.07084	NA	NA
	Q9BYZ2	-1.53871	12.8764	-3.40436	0.00463227	0.0459397	-2.07418	LDHAL6B	L-lactate dehydrogenase A-like 6B
	O95816	0.232842	12.1961	3.40068	0.0046653	0.046215	-2.08096	BAG2	BAG family molecular chaperone regulator 2
	Q96MV1	0.308077	10.4629	3.39898	0.00468062	0.0463144	-2.08409	TLCD4	TLC domain-containing protein 4
	P63167	0.283959	13.3025	3.39772	0.00469206	0.0463751	-2.08642	DYNLL1	"Dynein light chain 1	cytoplasmic"
	Q9NRD5	-0.191955	16.5735	-3.39638	0.00470426	0.0464433	-2.0889	PICK1	PRKCA-binding protein
	Q96P48	-0.13084	11.6942	-3.3957	0.00471038	0.0464514	-2.09014	ARAP1	"Arf-GAP with Rho-GAP domain	ANK repeat and PH domain-containing protein 1"
	P04844	-0.277004	15.7324	-3.39323	0.00473298	0.0466217	-2.09471	RPN2	Dolichyl-diphosphooligosaccharide--protein glycosyltransferase subunit 2
	P29558	0.248987	11.4932	3.38966	0.0047657	0.0468223	-2.10129	RBMS1	"RNA-binding motif	single-stranded-interacting protein 1"
	Q9BUP0	0.351781	10.7299	3.38926	0.00476938	0.0468223	-2.10202	EFHD1	EF-hand domain-containing protein D1
	Q9HAB8	0.111095	13.5698	3.38975	0.00476488	0.0468223	-2.10112	PPCS	Phosphopantothenate--cysteine ligase
	Q9NX76	-0.198182	11.7309	-3.38793	0.00478167	0.0468903	-2.10448	CMTM6	CKLF-like MARVEL transmembrane domain-containing protein 6
	Q15843	-0.385648	14.1202	-3.38653	0.00479458	0.0469644	-2.10705	NEDD8	NEDD8
	Q86TN4	-0.229086	10.4113	-3.38511	0.00480781	0.0470413	-2.10968	TRPT1	tRNA 2'-phosphotransferase 1
	A6NKT7	0.114946	12.534	3.38055	0.00485035	0.0472609	-2.11809	RGPD3	RanBP2-like and GRIP domain-containing protein 3
	O75477	-0.182088	12.4162	-3.38063	0.00484961	0.0472609	-2.11794	ERLIN1	Erlin-1
	P02790	-0.303393	16.3178	-3.38039	0.00485184	0.0472609	-2.11838	HPX	Hemopexin
	Q86TA1	0.232333	8.88922	3.3814	0.00484243	0.0472609	-2.11653	MOB3B	MOB kinase activator 3B
	O14579	0.105821	13.798	3.37951	0.00486014	0.0472773	-2.12001	COPE	Coatomer subunit epsilon
	P19367	-0.150313	15.2956	-3.37806	0.00487373	0.0472773	-2.12268	HK1	Hexokinase-1
	Q16514	-0.296777	10.6943	-3.37791	0.00487512	0.0472773	-2.12295	TAF12	Transcription initiation factor TFIID subunit 12
	Q9Y3L3	-0.238186	11.4086	-3.37833	0.00487122	0.0472773	-2.12218	SH3BP1	SH3 domain-binding protein 1
	Q8IY95	0.242873	11.2485	3.37649	0.00488856	0.0473552	-2.12557	TMEM192	Transmembrane protein 192
	Q9UMX0	0.13677	12.488	3.37522	0.00490055	0.0474189	-2.12791	UBQLN1	Ubiquilin-1
	O95425	0.306266	12.0079	3.37427	0.00490954	0.0474534	-2.12966	SVIL	Supervillin
	Q9UBM7	0.269614	15.013	3.37185	0.00493264	0.0476242	-2.13414	DHCR7	7-dehydrocholesterol reductase
	P24390	-0.509186	11.1059	-3.36931	0.00495688	0.0477077	-2.13881	KDELR1	ER lumen protein-retaining receptor 1
	Q8N5F7	0.339558	9.90662	3.36923	0.00495764	0.0477077	-2.13896	NKAP	NF-kappa-B-activating protein
	Q9Y3B8	0.199436	12.3503	3.3699	0.00495118	0.0477077	-2.13772	REXO2	"Oligoribonuclease	mitochondrial"
	P51688	-0.333779	12.2378	-3.36673	0.00498168	0.047837	-2.14357	SGSH	N-sulphoglucosamine sulphohydrolase
	Q9GZZ9	-0.123593	12.3682	-3.36669	0.00498199	0.047837	-2.14363	UBA5	Ubiquitin-like modifier-activating enzyme 5
	Q9NZN4	-0.462344	11.5808	-3.36437	0.00500442	0.0479997	-2.14792	EHD2	EH domain-containing protein 2
	Q96T60	-0.189576	11.0431	-3.36217	0.00502579	0.0481438	-2.15198	PNKP	Bifunctional polynucleotide phosphatase/kinase
	Q9Y5K5	0.165398	13.5226	3.36169	0.00503044	0.0481438	-2.15286	UCHL5	Ubiquitin carboxyl-terminal hydrolase isozyme L5
	Q3SXY8	0.153672	9.14655	3.35879	0.00505865	0.048361	-2.1582	ARL13B	ADP-ribosylation factor-like protein 13B
	P37840	0.302113	10.1343	3.3529	0.00511668	0.0488566	-2.16908	SNCA	Alpha-synuclein
	Q13907	0.308541	13.9012	3.35239	0.00512166	0.0488566	-2.17	IDI1	Isopentenyl-diphosphate Delta-isomerase 1
	P49593	-0.172822	11.2765	-3.35093	0.00513615	0.0489416	-2.1727	PPM1F	Protein phosphatase 1F
	Q9UBT7	-0.139287	9.73747	-3.34968	0.00514854	0.0490063	-2.175	CTNNAL1	Alpha-catulin
	Q9UBE0	-0.157412	13.7187	-3.34835	0.00516185	0.0490796	-2.17746	SAE1	SUMO-activating enzyme subunit 1
	Q96FV9	0.132444	11.8946	3.34585	0.00518688	0.0492395	-2.18207	THOC1	THO complex subunit 1
	Q9Y3E2	0.135131	10.8071	3.34555	0.00518991	0.0492395	-2.18263	BOLA1	BolA-like protein 1
	P56134	0.205343	15.3792	3.34438	0.00520163	0.0492973	-2.18478	ATP5MF	"ATP synthase subunit f	mitochondrial"
	Q9Y547	0.247053	11.3542	3.3437	0.00520847	0.0493087	-2.18603	HSPB11	Intraflagellar transport protein 25 homolog
	Q9ULD4	-0.259911	9.99661	-3.34287	0.00521681	0.0493344	-2.18756	BRPF3	Bromodomain and PHD finger-containing protein 3
	P26440	-0.177465	13.0016	-3.34139	0.0052318	0.0493941	-2.19029	IVD	"Isovaleryl-CoA dehydrogenase	mitochondrial"
	P61513	0.409495	13.77	3.34057	0.00524005	0.0493941	-2.19179	RPL37A	60S ribosomal protein L37a
	Q5JTV8	0.217675	12.5933	3.34094	0.00523631	0.0493941	-2.19111	TOR1AIP1	Torsin-1A-interacting protein 1
	Q96AB6	0.759998	9.60248	3.3398	0.00524792	0.0494151	-2.19323	NTAN1	Protein N-terminal asparagine amidohydrolase
	Q14690	-0.130508	13.1635	-3.33875	0.00525856	0.0494621	-2.19516	PDCD11	Protein RRP5 homolog
	O75934	0.102406	10.8822	3.33778	0.00526839	0.0495014	-2.19694	BCAS2	Pre-mRNA-splicing factor SPF27
	O75208	-0.26695	11.5254	-3.3333	0.00531422	0.0495643	-2.20519	COQ9	"Ubiquinone biosynthesis protein COQ9	mitochondrial"
	O95994	0.377488	13.8521	3.33315	0.00531576	0.0495643	-2.20547	AGR2	Anterior gradient protein 2 homolog
	Q02083	-0.266998	9.54711	-3.33106	0.00533735	0.0495643	-2.20933	NAAA	N-acylethanolamine-hydrolyzing acid amidase
	Q04726	-0.184832	10.7554	-3.33302	0.00531709	0.0495643	-2.20571	TLE3	Transducin-like enhancer protein 3
	Q15223	0.240022	10.9132	3.33142	0.00533362	0.0495643	-2.20867	NECTIN1	Nectin-1
	Q15382	0.157007	14.1496	3.33192	0.0053284	0.0495643	-2.20773	RHEB	GTP-binding protein Rheb
	Q15428	-0.155079	12.2588	-3.33403	0.00530671	0.0495643	-2.20384	SF3A2	Splicing factor 3A subunit 2
	Q8WU90	0.199293	11.9398	3.33106	0.00533734	0.0495643	-2.20933	ZC3H15	Zinc finger CCCH domain-containing protein 15
	Q9H5K3	-0.414199	14.3953	-3.33485	0.0052983	0.0495643	-2.20233	POMK	Protein O-mannose kinase
	Q9UBS4	-0.126505	14.2745	-3.33429	0.00530405	0.0495643	-2.20337	DNAJB11	DnaJ homolog subfamily B member 11
	Q9Y605	-0.291155	10.8682	-3.33209	0.00532673	0.0495643	-2.20743	MRFAP1	MORF4 family-associated protein 1
	Q15003	0.143328	12.0392	3.32845	0.00536436	0.0497624	-2.21414	NCAPH	Condensin complex subunit 2
	P57729	0.255074	10.8532	3.32647	0.00538486	0.0498997	-2.21778	RAB38	Ras-related protein Rab-38
	O95989	0.218689	11.8279	3.32585	0.0053914	0.0499075	-2.21894	NUDT3	Diphosphoinositol polyphosphate phosphohydrolase 1
