# Supplementary material for: Organoid platinum-resistance model identifies KRT17 as a biomarker of targeted therapy in ovarian cancer
Source: iScience. 2025 Nov 10;28(12):113999. doi: 10.1016/j.isci.2025.113999 (PMC12702183; doi:10.1016/j.isci.2025.113999)
Supplement: Table S4. Summary of patient characteristics in the HGSOC TMA cohort, related to Figure 5 [file mmc5.xlsx]

## Sheet: Table S4
	High grade serous ovarian cancer advanced stages
		N (384)	percent
	FIGO III	291	75.6
	FIGO IV	93	24.2
	Age at first diagnosis
	> 60 years	247	64.3
	<60 years	137	35.7
	Status
	alive at follow-up	146	38.9
	died at follow-up	238	62
	Relapse
	no	182	47.4
	yes	202	52.6
	ASA
	unknown	80	20.8
	1	8	2.1
	2	101	26.3
	3	190	49.5
	4	5	1.3
	K-Score
	< 5%	335	87.2396
	> 5 %	41	10.6771
	excluded from analysis (detected tumor cells <1150)	8	2.08333
