# Supplementary material for: Organoid platinum-resistance model identifies KRT17 as a biomarker of targeted therapy in ovarian cancer
Source: iScience. 2025 Nov 10;28(12):113999. doi: 10.1016/j.isci.2025.113999 (PMC12702183; doi:10.1016/j.isci.2025.113999)
Supplement: Table S5. Detailed clinical characteristics of patients in the HGSOC TMA cohort, related to Figure 5 [file mmc6.xlsx]

## Sheet: Table S5
	ID	Age at diagnosis	FIGO Stage	Status	Recurrence	Number of recurrences	OS (months from first diagnosis)	PFS (months from first diagnosis)	ASA	Surgery at first diagnosis	Surgery first diagnosis outcome	neoadjuvant chemotherapy
	1	55.3676	3C	alive	yes	2	34	26	2	Primary	R0
	2	65.3744	3C	dead	no	0	18	27	3	Primary	R0
	3	64.0684	3C	alive	yes	1	34	29	1	Primary	R0
	4	51.1869	3C	alive	no	0	3	3	2	Primary	R0
	5	85.2457	3C	dead	no	0	5	5	3	no
	6	67.9316	4B	alive	yes	1	35	13	not specified	Intervall Debulking	R0	yes
	7	72.9172	3C	alive	no	0	34	34	3	no
	8	79.2005	3C	alive	no	0	22	22	3	Primary	macroscopic tumorrest
	9	58.7488	3C	alive	no	0	9	9	3	Primary	R0
	10	70.4504	3C	alive	no	0	37	37	3	Primary	R0
	11	52.6872	4B	alive	no	0	35	35	3	Primary	R0
	12	66.9624	3C	alive	no	0	37	37	2	Primary	macroscopic tumorrest
	13	41.9001	4A	alive	no	0	29	29	3	Intervall Debulking	macroscopic tumorrest	yes
	14	73.5031	4B	dead	yes	1	19	8	3	Primary	macroscopic tumorrest
	15	78.6557	3C	alive	yes	1	18	8	3	Primary	R0
	16	62.1875	3C	alive	yes	3	25	9	3	Primary	macroscopic tumorrest
	17	52.7146	4B	alive	no	0	6	6	3	Primary	R0
	18	72.1342	3C	alive	no	0	38	38	3	Primary	R0
	19	53.7194	3C	alive	no	0	39	39	2	Intervall Debulking	R0	yes
	20	71.0472	3B	alive	yes	1	27	11	3	Primary	macroscopic tumorrest
	21	55.8987	4B	alive	no	0	33	33	3	Primary	R0
	22	61.2375	3B	alive	no	0	39	39	2	Primary	macroscopic tumorrest
	23	67.8111	4	dead	yes	1	5	5	3	Primary	R0
	24	45.8371	3C	alive	no	0	22	22	2	Primary	R0
	25	61.6701	3C	dead	no	0	7	7	3	Primary	macroscopic tumorrest
	26	54.2669	4B	alive	no	0	18	18	3	Primary	R0
	27	74.7817	3C	alive	no	0	37	37	3	Primary	R0
	28	65.6619	3C	alive	yes	1	29	18	3	Primary	R0
	29	83.05	4B	dead	no	0	15	15	3	Primary	R0
	30	81.3826	3C	alive	yes	1	27	26	3	Primary	macroscopic tumorrest
	31	72.3641	4B	dead	no	0	11	11	3	Primary	R0
	32	75.4168	3B	alive	no	0	28	28	3	Primary	R0
	33	69.2868	4B	alive	no	0	40	40	3	no
	34	49.2567	3B	alive	no	0	42	42	3	Primary	R0
	35	51.1704	4A	dead	yes	3	22	16	3	Primary	R0
	36	57.9192	3C	alive	yes	1	35	19	2	Intervall Debulking	R0	yes
	37	37.2786	4B	dead	yes	5	43	8	3	Primary	macroscopic tumorrest
	38	50.486	3C	dead	no	0	20	20	3	Primary	R0
	39	60.397	3C	alive	no	0	40	40	3	Primary	R0
	40	71.6277	3C	alive	no	0	42	42	3	Primary	R0
	41	73.3771	3C	dead	yes	1	14	13	3	Primary	R0
	42	64.6023	3C	alive	no	0	42	42	3	Primary	R0
	43	56.2847	4B	alive	no	0	39	39	3	Intervall Debulking	macroscopic tumorrest	yes
	44	55.3429	3C	alive	yes	1	45	25	3	no
	45	58.4066	3A2	alive	no	0	31	31	3	Primary	R0
	46	56.3559	3C	alive	no	0	44	44	3	Primary	R0
	47	69.4237	3C	alive	yes	4	26	6	3	Intervall Debulking	R0	yes
	48	66.2204	4B	alive	no	0	37	37	2	Primary	R0
	49	75.9206	3C	alive	yes	3	44	6	3	Primary	R0
	50	71.4278	3C	dead	yes	1	19	15	3	Intervall Debulking	R0	yes
	51	49.974	4B	alive	yes	8	42	9	3	Primary	R0
	52	54.5216	3C	alive	no	0	34	34	3	Primary	R0
	53	47.2717	3B	alive	yes	1	20	20	2	Primary	R0
	54	75.0089	3C	dead	no	0	16	16	2	Primary	macroscopic tumorrest
	55	35.102	3B	alive	yes	2	29	26	2	Intervall Debulking	R0	yes
	56	39.4223	4B	alive	no	0	32	32	3	Primary	R0
	57	66.9103	3C	dead	no	0	30	30	3	Primary	R0
	58	53.1937	3C	alive	no	0	30	30	1	Primary	R0
	59	33.2786	3B	alive	yes	2	29	19	3	Primary	R0
	60	76.5613	3C	alive	no	0	38	38	3	Primary	R0
	61	79.5373	3C	dead	no	0	16	16	4	Primary	macroscopic tumorrest
	62	54.1027	3B	dead	no	0	3	3	2	Primary	macroscopic tumorrest
	63	74.9021	3C	dead	no	0	3	3	3	Primary	R0
	64	47.3484	4B	alive	no	0	44	44	3	Primary	R0
	65	61.2266	4B	dead	no	0	2	2	3	Primary	R0
	66	65.5852	3C	alive	no	0	36	36	2	Primary	R0
	67	86.4285	3C	dead	no	0	36	36	2	Primary	macroscopic tumorrest
	68	72.4709	3C	alive	yes	1	37	12	3	Intervall Debulking	R0	yes
	69	67.2252	3C	dead	no	0	28	28	3	Primary	R0
	70	83.1704	3C	dead	no	0	6	6	3	Primary	macroscopic tumorrest
	71	62.9021	3C	dead	yes	1	25	17	3	Primary	R0
	72	60.6927	3C	dead	yes	1	20	15	3	Primary	R0
	73	52.1889	3C	alive	no	0	39	39	2	Primary	R0
	74	68.0027	3B	alive	yes	1	33	33	3	Primary	R0
	75	74.3409	3C	dead	yes	2	21	14	3	Primary	R0
	76	60.7392	4A	dead	yes	2	27	16	3	Intervall Debulking	R0	yes
	77	72.9555	3B	dead	yes	3	40	18	3	no
	78	45.0103	4B	dead	no	0	12	12	3	Primary	macroscopic tumorrest
	79	75.1211	3A	dead	yes	2	58	33	3	Intervall Debulking	R0	yes
	80	57.8125	3C	alive	yes	3	54	24	2	Primary	R0
	81	73.9767	3B	dead	yes	4	39	25	3	Primary	R0
	82	60.449	3C	alive	yes	1	21	21	3	Primary	R0
	83	64.8433	3C	dead	no	0	1	1	4	Primary	macroscopic tumorrest
	84	60.3012	3C	dead	yes	2	20	9	3	Primary	macroscopic tumorrest
	85	74.5791	3C	alive	yes	1	32	31	3	Primary	R0
	86	61.295	4B	dead	yes	2	26	12	not specified	no
	87	60.9802	4B	dead	yes	1	29	12	3	Intervall Debulking	R0	yes
	88	56.8214	3C	dead	yes	2	28	18	3	Primary	macroscopic tumorrest
	89	89.1992	3C	dead	yes	1	18	15	3	Primary	R0
	90	80.0082	3C	dead	no	0	3	3	3	Primary	R0
	91	75.7317	4	dead	no	0	6	6	3	Primary	macroscopic tumorrest
	92	57.5305	4B	dead	yes	3	30	11	3	Primary	R0
	93	74.5681	3C	dead	yes	1	14	5	3	Primary	R0
	94	56.4244	4B	dead	yes	4	35	16	3	Primary	R0
	95	63.6605	4	dead	yes	1	38	35	3	Primary	macroscopic tumorrest
	96	82.6201	3C	dead	yes	1	19	10	3	Primary	R0
	97	87.4743	4	dead	no	0	10	10	2	no
	98	72.345	3B	dead	no	0	24	24	2	Primary	R0
	99	58.8556	3B	alive	no	0	50	50	3	Primary	R0
	100	58.1793	4B	dead	no	0	29	29	2	Primary	R0
	101	55.3812	3A1	alive	no	0	37	37	3	Primary	R0
	102	65.8125	4B	dead	yes	2	25	10	3	no
	103	89.4018	3C	dead	no	0	26	26	4	Primary	R0
	104	74.0534	4A	dead	yes	3	26	10	3	Primary	macroscopic tumorrest
	105	61.1663	4B	alive	no	0	45	45	2	Primary	R0
	106	86.3546	3C	dead	no	0	11	11	3	Primary	R0
	107	64.9172	3C	alive	yes	2	46	9	3	Primary	R0
	108	63.4579	4A	dead	yes	4	40	26	2	Primary	R0
	109	68.7009	3C	dead	yes	3	39	17	4	Primary	macroscopic tumorrest
	110	65.4155	3A1	alive	yes	1	65	50	3	Primary	R0
	111	59.3785	3C	alive	yes	2	65	25	2	Primary	R0
	112	67.5291	3C	alive	yes	1	54	16	3	Primary	R0
	113	70.4422	4B	alive	no	0	54	54	2	Primary	R0
	114	72.0821	4A	dead	yes	1	18	14	3	Primary	macroscopic tumorrest
	115	77.3306	3C	dead	no	0	5	5	3	Primary	macroscopic tumorrest
	116	56.731	3C	alive	no	0	54	54	2	Primary	R0
	117	78.3901	3C	dead	yes	1	10	8	3	Primary	macroscopic tumorrest
	118	54.7707	3C	alive	no	0	55	55	2	Primary	R0
	119	57.41	3A1	alive	no	0	55	55	3	Primary	R0
	120	77.1691	3A2	dead	yes	4	44	11	3	Primary	R0
	121	43.0992	3A1	alive	no	0	56	56	2	Primary	R0
	122	57.3498	3C	dead	yes	1	11	8	3	Primary	R0
	123	79.7919	3B	dead	no	0	12	12	2	Primary	R0
	124	52.5667	4B	dead	yes	1	21	20	2	Primary	R0
	125	65.9932	3C	alive	yes	3	68	40	3	Primary	R0
	126	58.5955	3C	alive	no	0	56	56	3	Primary	macroscopic tumorrest
	127	74.6749	3C	dead	no	0	5	5	3	Primary	macroscopic tumorrest
	128	44.679	3B	alive	no	0	69	69	3	Primary	R0
	129	51.5209	3C	alive	yes	1	57	31	2	Primary	R0
	130	71.3949	3C	dead	no	0	30	30	3	Primary	macroscopic tumorrest
	131	73.3963	4B	dead	no	0	21	21	3	Primary	macroscopic tumorrest
	132	57.2649	3C	alive	no	0	51	51	2	Intervall Debulking	R0	yes
	133	70.6913	3C	dead	yes	1	8	6	3	Primary	macroscopic tumorrest
	134	56.4189	3B	alive	yes	2	70	33	2	Primary	R0
	135	46.9897	4A	dead	yes	2	21	14	3	Primary	R0
	136	60.835	4B	alive	no	0	60	60	3	Primary	R0
	137	56.0055	3C	dead	yes	3	55	17	3	Primary	R0
	138	53.1116	3C	alive	no	0	60	60	2	Intervall Debulking	R0	yes
	139	78.5708	3C	dead	no	0	3	3	3	Primary	macroscopic tumorrest
	140	60.8405	4	alive	yes	3	71	36	3	Primary	R0
	141	83.2635	3C	dead	yes	2	54	25	3	Primary	macroscopic tumorrest
	142	53.7002	3C	alive	no	0	63	63	3	Primary	R0
	143	71.9754	4	dead	no	0	21	21	3	Primary	macroscopic tumorrest
	144	84.5558	3A2	dead	no	0	8	8	3	Primary	macroscopic tumorrest
	145	69.974	4A	dead	no	0	6	6	3	Primary	macroscopic tumorrest
	146	53.5359	4B	dead	no	0	1	1	3	no
	147	71.54	3C	dead	no	0	21	21	3	Primary	R0
	148	69.525	3C	dead	no	0	2	2	3	Primary	R0
	149	80.6845	3C	dead	yes	3	21	7	3	no
	150	51.6988	3B	dead	yes	2	41	20	2	Primary	R0
	151	54.6393	4B	dead	yes	1	31	11	3	Intervall Debulking	R0	yes
	152	69.2266	3B	alive	yes	2	21	12	2	Primary	R0
	153	78.4723	3C	dead	no	0	13	13	3	Primary	macroscopic tumorrest
	154	79.321	3C	dead	no	0	40	40	2	Primary	R0
	155	66.9185	3B	alive	no	0	55	55	2	Primary	R0
	156	56.5092	3C	dead	yes	1	54	20	3	Primary	R0
	157	74.3354	3C	alive	no	0	67	67	2	Primary	R0
	158	64.1834	4B	dead	no	0	12	12	3	Primary	R0
	159	70.4449	3B	alive	yes	2	78	44	3	Intervall Debulking	R0	yes
	160	63.3539	3C	alive	no	0	3	3	3	Intervall Debulking	R0	yes
	161	33.3908	3C	dead	yes	1	22	6	3	Intervall Debulking	R0	yes
	162	75.3676	4B	dead	yes	1	26	21	2	Primary	R0
	163	41.4456	4A	dead	yes	2	35	21	2	Primary	R0
	164	74.642	3C	dead	no	0	6	6	not specified	Primary	R0
	165	75.5811	4B	dead	no	0	2	2	3	Primary	R0
	166	70.078	3C	dead	no	0	4	4	1	no
	167	56.9555	3C	alive	yes	1	69	12	2	Primary	R0
	168	76.5558	4B	dead	yes	1	10	8	3	Primary	R0
	169	73.8261	3B	dead	yes	2	68	37	2	Primary	macroscopic tumorrest
	170	65.4264	3C	alive	yes	1	65	28	2	Primary	R0
	171	46.2012	4B	dead	no	0	48	48	3	Primary	R0
	172	55.0335	3B	alive	no	0	70	70	2	Primary	R0
	173	67.0719	3C	alive	yes	1	70	46	2	Primary	R0
	174	53.6345	4	dead	yes	5	49	10	2	Primary	R0
	175	84.5558	3C	dead	no	0	4	4	3	no
	176	60.6626	3C	dead	no	0	5	5	2	Primary	R0
	177	73.8371	3C	dead	no	0	63	63	2	Primary	R0
	178	67.5866	3A2	dead	yes	3	54	23	3	Intervall Debulking	R0	yes
	179	83.0116	4A	dead	no	0	1	1	3	Primary	R0
	180	44.9336	3B	alive	no	0	73	73	3	Primary	R0
	181	47.5838	4B	alive	no	0	24	24	3	Primary	R0
	182	58.7598	4B	dead	yes	1	21	12	3	Primary	macroscopic tumorrest
	183	61.3388	3C	dead	no	0	6	6	3	Primary	R0
	184	67.2444	4B	dead	no	0	4	4	3	Primary	R0
	185	66.9295	3C	dead	yes	3	43	16	2	Primary	macroscopic tumorrest
	186	41.5305	4B	dead	yes	1	25	16	3	Primary	R0
	187	48.1588	3C	dead	yes	4	71	18	1	Primary	R0
	188	43.0445	3B	alive	no	0	0	0	2	Primary	R0
	189	66.3546	3C	dead	no	0	2	2	2	Primary	R0
	190	43.7947	3C	dead	yes	5	72	26	2	Primary	R0
	191	49.4757	3C	alive	yes	1	75	29	3	Primary	R0
	192	86.8857	3B	dead	no	0	43	43	3	no
	193	81.5277	3C	dead	no	0	1	1	4	Primary	macroscopic tumorrest
	194	64.7529	3C	alive	no	0	76	76	2	Primary	R0
	195	64.3587	4B	alive	no	0	88	88	3	Primary	R0
	196	64.5832	4A	dead	no	0	17	17	2	Primary	macroscopic tumorrest
	197	74.705	3C	dead	yes	5	55	16	3	Primary	macroscopic tumorrest
	198	43.8412	3C	dead	yes	2	35	17	3	Primary	R0
	199	66.9295	3C	dead	no	0	17	17	3	Primary	R0
	200	70.1191	3B	dead	no	0	4	4	2	Primary	macroscopic tumorrest
	201	59.4059	3C	alive	no	0	86	86	3	Primary	macroscopic tumorrest
	202	77.7659	3C	dead	no	0	9	9	3	Primary	macroscopic tumorrest
	203	79.2005	3C	dead	yes	1	10	10	3	Primary	R0
	204	76.8542	3C	dead	no	0	5	5	3	Primary	macroscopic tumorrest
	205	59.1485	3C	alive	yes	2	78	47	2	Primary	R0
	206	59.5756	3C	dead	yes	3	88	25	2	Primary	R0
	207	64.5996	3C	alive	no	0	78	78	2	Primary	R0
	208	83.4251	3C	dead	no	0	1	1	3	no
	209	50.3436	3C	dead	yes	2	33	17	3	Primary	macroscopic tumorrest
	210	81.5387	3C	dead	no	0	2	2	3	Primary	macroscopic tumorrest
	211	67.614	3C	dead	no	0	1	1	3	Primary	macroscopic tumorrest
	212	73.1034	3C	dead	no	0	4	4	3	Primary	R0
	213	71.4524	3C	dead	yes	1	13	11	2	Primary	R0
	214	71.2088	3C	dead	no	0	21	21	3	Primary	macroscopic tumorrest
	215	69.5688	3C	dead	yes	2	32	19	3	Primary	R0
	216	73.514	3C	dead	yes	1	62	36	3	Primary	R0
	217	74.8665	4A	alive	yes	1	68	47	2	Intervall Debulking	R0	yes
	218	56.7967	3	alive	no	0	82	82	3	Primary	R0
	219	67.9973	3C	alive	yes	1	82	31	3	Primary	macroscopic tumorrest
	220	71.8987	3C	dead	no	0	12	12	2	Primary	macroscopic tumorrest
	221	78.6448	3C	alive	no	0	20	20	3	Primary	macroscopic tumorrest
	222	56.8241	3C	alive	yes	1	84	59	2	Primary	R0
	223	63.2307	3C	dead	no	0	44	44	3	Intervall Debulking	R0	yes
	224	43.9808	3C	dead	no	0	42	42	3	Intervall Debulking	R0	yes
	225	72.4928	3C	dead	yes	5	46	18	3	Primary	macroscopic tumorrest
	226	56.1232	3C	alive	no	0	6	6	3	Primary	R0
	227	67.5127	3C	dead	no	0	74	74	2	Primary	R0
	228	76.271	3C	dead	yes	3	64	36	3	Primary	R0
	229	45.9357	3C	dead	yes	3	42	21	3	Primary	R0
	230	59.9124	3C	alive	no	0	65	65	3	Primary	R0
	231	84.7337	3C	dead	yes	1	15	12	3	Primary	R0
	232	68.0465	3C	dead	yes	2	13	7	3	Primary	R0
	233	69.5222	3C	dead	yes	1	23	15	3	Primary	macroscopic tumorrest
	234	59.1129	3C	dead	no	0	8	8	3	Primary	macroscopic tumorrest
	235	78.1766	3C	dead	no	0	6	6	2	Primary	R0
	236	63.1485	4B	dead	yes	2	84	39	3	Primary	R0
	237	67.7454	3C	alive	yes	3	85	46	2	Primary	R0
	238	71.7125	3C	dead	yes	1	22	16	2	Primary	R0
	239	67.7426	3B	alive	yes	1	100	74	3	Primary	macroscopic tumorrest
	240	50.9979	4A	dead	no	0	3	3	2	Primary	R0
	241	61.1143	3C	alive	yes	1	39	18	2	Primary	R0
	242	79.4634	3C	dead	yes	1	20	19	3	Primary	macroscopic tumorrest
	243	62.3053	3C	alive	yes	1	90	46	2	Primary	R0
	244	68.2163	3C	dead	yes	1	21	13	3	Primary	R0
	245	72.2053	3C	dead	yes	1	4	2	3	Primary	macroscopic tumorrest
	246	77.9329	3C	dead	no	0	0	0	3	Primary	R0
	247	37.6071	3C	alive	yes	1	91	9	1	Primary	R0
	248	80.104	3	dead	yes	1	53	16	2	no
	249	49.2649	3C	dead	yes	5	58	25	3	Primary	R0
	250	55.0965	3C	alive	no	0	91	91	1	Primary	R0
	251	72.4271	4A	dead	yes	2	28	11	3	Primary	macroscopic tumorrest
	252	81.3826	3C	dead	no	0	41	41	3	Primary	R0
	253	50.9733	3B	dead	no	0	95	61	3	Primary	macroscopic tumorrest
	254	72.3833	4B	dead	yes	1	20	19	2	Primary	R0
	255	50.256	3C	alive	yes	1	104	62	2	Primary	R0
	256	59.0965	4B	dead	yes	1	32	26	2	Primary	R0
	257	57.4182	3C	dead	no	0	4	4	3	Primary	R0
	258	56.5229	3C	dead	yes	1	41	40	2	Primary	R0
	259	53.2676	3C	alive	yes	1	107	30	3	Primary	R0
	260	62.7159	3C	dead	yes	2	43	23	3	Intervall Debulking	R0	yes
	261	52.6379	3C	dead	yes	4	83	17	2	Primary	R0
	262	73.5934	3C	dead	no	0	15	15	3	Primary	R0
	263	45.3196	3C	dead	yes	2	25	7	1	Primary	R0
	264	66.8063	3C	alive	no	0	105	105	2	Primary	R0
	265	73.0678	3C	alive	no	0	98	98	3	Primary	R0
	266	73.0294	3C	alive	no	0	97	97	2	Primary	R0
	267	58.9925	4B	dead	yes	4	65	44	2	Primary	R0
	268	61.5688	3A	alive	yes	3	98	18	2	Primary	R0
	269	49.9904	4B	dead	yes	3	26	14	3	no
	270	78.1246	4A	alive	no	0	1	1	3	Primary	macroscopic tumorrest
	271	66.6366	4A	alive	no	0	10	10	3	Primary	R0
	272	76.1259	3A	dead	yes	3	29	14	not specified	no
	273	60.6133	3C	dead	yes	5	64	23	2	Primary	R0
	274	74.2313	3C	alive	yes	1	95	49	2	Primary	R0
	275	61.6345	3C	dead	yes	2	45	23	3	Intervall Debulking	R0	yes
	276	63.3785	3C	dead	yes	5	31	16	not specified	Primary	R0
	277	76.1588	3B	dead	no	0	18	18	3	Intervall Debulking	R0	yes
	278	56.7502	3C	alive	yes	1	102	52	2	Primary	R0
	279	50.8364	4B	alive	no	0	1	1	3	Primary	R0
	280	42.6064	3C	alive	yes	1	116	61	2	Primary	R0
	281	79.1677	3C	dead	yes	1	6	4	not specified	no
	282	46.0397	3B	alive	no	0	99	99	2	Primary	R0
	283	81.1882	3C	dead	no	0	70	70	not specified	Primary	R0
	284	45.1335	3C	dead	yes	1	10	8	3	Primary	macroscopic tumorrest
	285	49.6482	3C	dead	yes	2	181	20	2	Intervall Debulking	R0	yes
	286	59.1814	3C	dead	yes	1	41	23	3	Primary	R0
	287	69.3361	3C	dead	no	0	21	21	not specified	Primary	R0
	288	93.1198	3C	dead	no	0	7	7	not specified	Primary	macroscopic tumorrest
	289	73.5031	3C	dead	yes	1	7	7	not specified	Primary	R0
	290	70.5873	4A	dead	yes	1	13	12	not specified	Primary	R0
	291	58.1081	3C	alive	no	0	109	109	not specified	Primary	R0
	292	71.5154	3C	alive	yes	1	100	21	2	Intervall Debulking	R0	yes
	293	76.8241	3C	dead	yes	1	11	5	not specified	Primary	R0
	294	65.7303	3C	dead	yes	2	10	5	not specified	Primary	macroscopic tumorrest
	295	54.4531	3C	dead	yes	1	36	5	not specified	Primary	macroscopic tumorrest
	296	73.8617	3C	dead	no	0	3	3	2	Primary	R0
	297	72.7556	4A	dead	no	0	19	19	not specified	Primary	R0
	298	71.9288	3C	dead	yes	1	20	9	2	Intervall Debulking	R0	yes
	299	69.2293	3C	alive	yes	1	112	54	not specified	Primary	R0
	300	76.0055	3C	dead	yes	3	25	13	not specified	Intervall Debulking	R0	yes
	301	82.9925	3C	alive	no	0	0	0	not specified	Primary	R0
	302	73.2512	3B	alive	no	0	116	116	not specified	Primary	R0
	303	78.5654	3C	dead	yes	1	32	9	not specified	Primary	R0
	304	73.2813	4B	dead	no	0	20	20	not specified	Primary	macroscopic tumorrest
	305	52.9281	3B	alive	yes	1	21	6	3	no
	306	69.8563	3C	alive	yes	5	128	38	2	Primary	R0
	307	74.4257	4B	dead	yes	2	32	14	not specified	Primary	R0
	308	67.4305	3C	dead	yes	1	27	14	3	Intervall Debulking	R0	yes
	309	58.9979	3C	dead	yes	1	53	36	2	Primary	R0
	310	75.4716	3C	dead	yes	1	28	16	not specified	Primary	R0
	311	57.5496	3C	alive	yes	2	129	83	2	Primary	R0
	312	70.8884	3C	dead	no	0	35	35	3	Primary	R0
	313	75.6441	3C	dead	yes	1	36	28	not specified	Primary	R0
	314	42.7105	3C	alive	yes	3	111	35	not specified	Primary	R0
	315	86.6776	3C	alive	no	0	1	1	3	Primary	macroscopic tumorrest
	316	66.2396	3C	alive	no	0	119	119	not specified	Primary	R0
	317	62.319	3C	dead	yes	1	73	45	not specified	Primary	R0
	318	69.1116	3C	dead	yes	1	10	2	not specified	Primary	R0
	319	66.3107	4B	dead	no	0	22	22	not specified	Primary	R0
	320	51.0609	3C	dead	yes	1	10	9	2	Primary	R0
	321	51.0062	4B	dead	yes	1	23	12	not specified	Primary	R0
	322	73.2101	3C	dead	yes	4	81	28	3	Primary	R0
	323	54.2752	3C	dead	no	0	26	26	not specified	Primary	R0
	324	36.9473	3C	alive	yes	2	46	16	not specified	Primary	R0
	325	66.6694	3C	alive	no	0	125	125	not specified	Primary	R0
	326	70.1081	3C	dead	yes	1	11	9	2	Primary	R0
	327	60.2163	4B	alive	yes	8	121	15	not specified	Primary	R0
	328	74.7269	3C	alive	yes	1	13	13	not specified	Primary	R0
	329	66.4997	4	dead	no	0	10	10	not specified	Primary	R0
	330	66.0671	3B	alive	yes	1	138	55	not specified	Primary	R0
	331	70.0698	4B	dead	yes	2	31	19	not specified	no
	332	63.8877	3C	dead	yes	3	30	13	2	Primary	R0
	333	71.729	3A	dead	yes	1	17	16	not specified	Intervall Debulking	R0	yes
	334	50.3491	3B	alive	yes	2	76	10	2	Intervall Debulking	R0	yes
	335	45.0595	4	alive	no	0	2	2	not specified	Primary	R0
	336	72.6379	3C	dead	no	0	16	16	not specified	Primary	R0
	337	57.5743	4B	dead	yes	3	35	20	2	Primary	R0
	338	53.2047	4B	dead	yes	2	35	15	not specified	Primary	R0
	339	55.9179	4B	dead	yes	5	54	23	not specified	Primary	R0
	340	72.616	3C	dead	yes	1	33	17	not specified	Primary	R0
	341	68.9336	3C	dead	yes	1	35	23	3	Primary	R0
	342	61.0267	3C	alive	no	0	3	3	not specified	Primary	R0
	343	57.1718	3C	dead	yes	4	44	12	not specified	Primary	R0
	344	42.7515	3C	alive	no	0	3	3	not specified	Intervall Debulking	R0	yes
	345	54.9213	3C	dead	yes	3	54	5	2	Primary	R0
	346	70.1684	4B	dead	yes	5	39	9	not specified	Primary	macroscopic tumorrest
	347	66.0561	3C	dead	yes	3	45	11	2	Primary	R0
	348	48.6899	3C	alive	yes	5	125	47	not specified	Primary	R0
	349	73.629	3C	dead	yes	1	29	16	not specified	Primary	R0
	350	56.8131	4B	dead	yes	4	36	15	2	Primary	R0
	351	55.0144	3C	dead	yes	2	14	9	not specified	Primary	macroscopic tumorrest
	352	55.321	3C	alive	no	0	4	4	not specified	Intervall Debulking	R0	yes
	353	52.7146	3C	alive	yes	1	127	14	not specified	Primary	R0
	354	55.7153	3C	dead	yes	5	57	8	not specified	Primary	R0
	355	66.6995	3A	alive	yes	1	138	61	2	Primary	R0
	356	68.3614	4	dead	yes	3	62	15	1	Primary	R0
	357	81.0459	4B	dead	no	0	1	1	not specified	Primary	macroscopic tumorrest
	358	50.5435	4B	dead	yes	2	29	13	not specified	Primary	R0
	359	75.9836	3B	dead	yes	2	22	11	not specified	Primary	R0
	360	67.2142	4B	alive	no	0	80	80	not specified	Primary	R0
	361	61.2019	3C	dead	yes	1	15	13	2	Primary	R0
	362	71.5729	3C	dead	yes	1	56	18	not specified	Primary	R0
	363	53.2704	3C	dead	yes	2	94	18	not specified	Primary	R0
	364	74.9788	3C	dead	no	0	10	10	not specified	Primary	R0
	365	69.7112	4B	alive	no	0	126	126	not specified	Primary	R0
	366	75.0062	4B	dead	no	0	1	1	not specified	Primary	R0
	367	81.2266	4A	dead	no	0	10	10	3	Primary	macroscopic tumorrest
	368	62.7406	3C	dead	no	0	18	18	not specified	Primary	R0
	369	62.9514	3C	dead	no	0	14	14	not specified	Primary	R0
	370	56.7556	3C	dead	yes	2	85	45	not specified	Primary	macroscopic tumorrest
	371	72.3368	3C	dead	no	0	48	48	not specified	Primary	R0
	372	71.5346	3A	dead	no	0	47	47	not specified	Primary	R0
	373	52.4736	3C	dead	yes	3	64	48	not specified	Primary	R0
	374	75.2361	3C	dead	yes	3	36	14	2	Primary	macroscopic tumorrest
	375	85.3361	3C	dead	no	0	1	242	not specified	Primary	R0
	376	47.9425	3C	dead	yes	3	101	20	not specified	Primary	macroscopic tumorrest
	377	69.5058	3C	dead	yes	3	33	18	not specified	Primary	macroscopic tumorrest
	378	50.2724	3C	dead	no	0	42	42	not specified	Primary	macroscopic tumorrest
	379	54.4394	3C	dead	yes	1	31	14	not specified	Primary	R0
	380	80.501	3C	dead	no	0	20	20	not specified	Primary	macroscopic tumorrest
	381	43.5975	3C	dead	no	0	26	26	not specified	Primary	R0
	382	62.6612	4A	dead	yes	2	22	12	not specified	Primary	macroscopic tumorrest
	383	38.423	4	dead	no	0	6	6	not specified	Primary	R0
	384	79.7262	3B	dead	no	0	221	221	not specified	Primary	R0
