# Supplementary material for: Organoid platinum-resistance model identifies KRT17 as a biomarker of targeted therapy in ovarian cancer
Source: iScience. 2025 Nov 10;28(12):113999. doi: 10.1016/j.isci.2025.113999 (PMC12702183; doi:10.1016/j.isci.2025.113999)
Supplement: Table S6. KRT17-positive cell counts across TMA samples, related to Figure 5 [file mmc7.xlsx]

## Sheet: Table S6
	ID	No. cores	K-Score	K-Score Status high or low	No. detected cells	No. stroma cells	No. tumor cells	No. pos. tumor cells total	No. 1+ pos. tumor cells	No. 2+ pos. tumor cells
	1	2	35.5848	high	51719	19007	32705	8925	6212	2713
	2	2	3.7577	low	55632	20665	34915	1113	914	199
	3	2	2.18923	low	27226	11183	16033	281	211	70
	4	2	2.32099	low	20033	9903	10125	200	165	35
	5	2	0.0293815	low	26414	5983	20421	6	6	0
	6	2	0.196353	low	11314	7741	3565	7	7	0
	7	2	0.045977	low	25272	20908	4350	2	2	0
	8	2	0.299494	low	23703	14017	9683	27	25	2
	9	2	0.159543	low	32612	17564	15043	23	22	1
	10	2	0.0118322	low	32508	15600	16903	2	2	0
	11	2	0.0340344	low	26607	11887	14691	4	3	1
	12	2	excluded	excluded	5841	5689	148	1	1	0
	13	2	7.31567	high	8731	5234	3472	187	120	67
	14	2	6.44185	high	6133	3818	2313	106	63	43
	15	2	0.912396	low	20396	6162	14029	107	86	21
	16	2	4.23093	low	31332	19461	11865	458	414	44
	17	2	10.4524	high	26308	9494	16733	1483	1217	266
	18	2	1.33021	low	19708	10308	9397	97	69	28
	19	2	2.25412	low	15927	7976	7941	153	127	26
	20	2	2.08438	low	23639	15675	7964	158	150	8
	21	2	21.0782	high	30679	3291	27379	4723	3675	1048
	22	2	0.0881737	low	28962	10744	18146	15	14	1
	23	2	0.0376435	low	37377	26575	10626	4	4	0
	24	2	0.616585	low	33651	17620	15894	77	56	21
	25	2	12.5798	high	34530	17430	17083	1616	1083	533
	26	2	0.0365831	low	18647	7712	10934	4	4	0
	27	2	0.0829531	low	12519	10102	2411	1	0	1
	28	2	1.83819	low	24925	15669	9085	143	119	24
	29	2	4.362	low	25157	18196	6442	219	157	62
	30	2	2.96496	low	34134	22503	11501	253	165	88
	31	2	0.806742	low	33486	19592	13883	86	60	26
	32	2	0.218723	low	7824	5300	2286	4	3	1
	33	2	0.670568	low	14414	6119	8202	53	51	2
	34	2	0.475647	low	31057	4466	26280	122	119	3
	35	2	0.205738	low	36420	18380	17984	34	31	3
	36	2	14.8736	high	29094	9913	18637	2095	1418	677
	37	2	3.25645	low	106562	4996	57486	1354	836	518
	38	2	0.0184945	low	106858	15010	54070	8	6	2
	39	2	0.849915	low	109962	28354	50358	380	332	48
	40	2	excluded	excluded	1556	1468	84	2	0	2
	41	2	0.860312	low	51950	42966	8834	62	48	14
	42	2	0.21534	low	54238	22602	31578	54	40	14
	43	2	0.764032	low	61480	20564	40836	282	252	30
	44	2	0.220502	low	66340	20004	46258	92	82	10
	45	2	0.0083696	low	61964	30976	23896	2	2	0
	46	2	0.486954	low	62924	7870	55036	256	244	12
	47	2	3.91655	low	79344	63274	15626	560	508	52
	48	2	0.137909	low	74262	10150	63810	82	76	6
	49	2	0.0593736	low	65314	10652	53896	24	16	8
	50	2	0.115453	low	68380	8346	57166	66	66	0
	51	2	0.179662	low	60232	11582	44528	76	72	4
	52	2	0.163172	low	64966	31848	33094	52	50	2
	53	2	0.0613622	low	61380	22230	39112	24	24	0
	54	2	0.848443	low	60692	31440	29230	244	240	4
	55	2	0.127819	low	69884	47370	21906	20	12	8
	56	2	0.0543183	low	77190	39196	36820	16	12	4
	57	2	0.0130169	low	66792	19650	46094	4	2	2
	58	2	1.30501	low	66530	28612	37854	400	306	94
	59	2	0.0735598	low	74984	31434	43502	32	32	0
	60	2	25.7925	high	61792	32148	29590	5982	4332	1650
	61	2	5.56068	high	78896	55016	23846	1162	998	164
	62	2	0.454072	low	64736	10992	53736	220	196	24
	63	2	1.61552	low	61346	9450	51872	516	194	322
	64	2	0.122772	low	76604	19702	53758	56	46	10
	65	2	0.00976706	low	67666	25998	40954	2	0	2
	66	2	0	low	58934	30550	28162	0	0	0
	67	2	0.124697	low	75430	46498	28870	32	28	4
	68	2	1.30355	low	63182	32586	30532	362	326	36
	69	2	1.1543	low	127896	46284	32054	276	182	94
	70	2	0.032396	low	112986	15910	61736	14	8	6
	71	2	2.76382	low	107732	2668	63680	1340	920	420
	72	2	11.0649	high	97704	3272	56250	5316	4408	908
	73	2	0.13117	low	105660	490	70138	90	88	2
	74	2	1.22729	low	52952	196	33570	342	272	70
	75	2	0.0255754	low	81523	28823	27370	6	5	1
	76	2	1.37161	low	73145	6854	40682	423	288	135
	77	2	0.0320214	low	78173	18306	34352	9	7	2
	78	2	16.6686	high	60538	9695	26013	3627	2918	709
	79	2	0.0345543	low	96572	2120	46304	16	16	0
	80	2	0.956438	low	64900	13743	24884	200	162	38
	81	2	0.330627	low	59951	1852	40529	128	122	6
	82	2	62.6797	high	63210	556	40206	12674	147	12527
	83	2	55.5134	high	92246	928	72134	20027	10	20017
	84	2	0.855507	low	71274	1590	44535	365	349	16
	85	2	0.0468535	low	170808	2400	102447	33	18	15
	86	2	1.09286	low	122972	660	82536	826	750	76
	87	2	0.0497608	low	90152	4770	52250	24	22	2
	88	2	0.0229817	low	77426	90	60918	10	6	4
	89	2	0.0162329	low	43235	560	36962	6	6	0
	90	2	0.570292	low	57402	207	22620	99	69	30
	91	2	0.303881	low	127934	26391	60550	95	6	89
	92	2	0.0958611	low	50588	850	35468	32	30	2
	93	2	1.52651	low	45752	5331	26007	318	239	79
	94	2	0.0127259	low	63611	3868	39290	4	3	1
	95	2	0.00489021	low	50654	173	40898	2	2	0
	96	2	0.0134332	low	43034	250	29777	4	4	0
	97	2	0.112012	low	41898	432	29461	28	23	5
	98	2	2.70725	low	68045	267	55222	1475	1455	20
	99	2	0.00764701	low	40782	11013	26154	2	2	0
	100	2	0.0431302	low	90904	21412	57964	20	15	5
	101	2	0.010335	low	162580	31997	116110	12	12	0
	102	2	0	low	79302	16521	61880	0	0	0
	103	2	11.7402	high	114522	4098	110075	10191	7459	2732
	104	2	0.148708	low	87724	63087	23536	29	23	6
	105	2	1.02761	low	30859	12656	18003	122	59	63
	106	2	0.369423	low	85186	56054	28152	80	56	24
	107	2	0.103019	low	136043	34227	86392	74	59	15
	108	2	0.0789474	low	80208	14521	60800	44	40	4
	109	2	0.0804301	low	45803	19542	23623	17	15	2
	110	2	0.0707981	low	28084	6893	21187	15	15	0
	111	2	0.0569855	low	30553	9495	21058	11	10	1
	112	2	3.49343	low	29541	7239	22299	634	489	145
	113	2	0	low	28279	15754	12525	0	0	0
	114	2	3.10885	low	25116	11561	13542	363	305	58
	115	2	3.01224	low	43682	28056	15603	399	328	71
	116	2	0.0530293	low	32652	9952	22629	12	12	0
	117	2	0.0125581	low	23622	7685	15926	1	0	1
	118	2	0.0138581	low	32302	10639	21648	3	3	0
	119	2	0.0437573	low	25019	11306	13712	6	6	0
	120	2	2.41671	low	26325	14637	10386	218	185	33
	121	2	0.282935	low	32452	20169	11310	32	32	0
	122	2	0.260365	low	33694	18713	14979	29	19	10
	123	2	1.69263	low	51578	41925	9630	143	123	20
	124	2	1.07699	low	33900	25122	8728	72	50	22
	125	2	0.158543	low	28815	8791	19553	29	27	2
	126	2	4.34237	low	39975	29596	10363	429	408	21
	127	2	0.234317	low	31634	12854	18778	42	40	2
	128	2	3.93785	low	38441	3674	34562	1285	1209	76
	129	2	0.390194	low	38618	11367	27166	103	100	3
	130	2	9.71621	high	40411	26964	13390	1170	1039	131
	131	2	0	low	33993	12150	21809	0	0	0
	132	2	1.12013	low	31870	7854	24015	254	239	15
	133	2	3.13854	low	37174	15136	21921	595	502	93
	134	2	0	low	33831	17089	15346	0	0	0
	135	2	0.656109	low	19928	10880	8840	36	14	22
	136	2	0.0169847	low	37169	19456	17663	3	3	0
	137	2	0.0392993	low	31639	13800	17812	6	5	1
	138	2	0.0388844	low	40540	12082	28289	11	11	0
	139	2	0.118708	low	34253	13101	21060	16	7	9
	140	2	1.8928	low	38906	6885	32016	568	530	38
	141	2	0.953107	low	38204	25085	13115	108	91	17
	142	2	0.0142096	low	34896	20804	14075	2	2	0
	143	2	3.07956	low	29251	26439	2338	57	42	15
	144	2	excluded	excluded	12	4	2	2	0	2
	145	2	0.46282	low	19353	13652	3241	12	9	3
	146	2	15.3059	high	59780	24671	35104	4454	3535	919
	147	2	1.36382	low	69836	23343	46487	557	480	77
	148	2	0.00203791	low	71071	21973	49070	1	1	0
	149	2	0.0726216	low	81480	52552	28917	17	13	4
	150	2	0.0416638	low	67560	38733	28802	8	4	4
	151	2	0.134716	low	81343	13034	68292	84	76	8
	152	2	0.122194	low	52950	8758	44192	46	38	8
	153	2	0.222132	low	68886	46811	22059	39	29	10
	154	2	0.450543	low	29990	5561	24415	102	94	8
	155	2	0.318158	low	67401	28727	38660	91	59	32
	156	2	0.0240945	low	65448	40495	24902	6	6	0
	157	2	0.286938	low	36294	13631	22653	52	39	13
	158	2	0.587127	low	38275	6412	31850	181	175	6
	159	2	1.31648	low	31642	8920	22712	242	185	57
	160	2	1.31648	low	31642	8920	22712	242	185	57
	161	2	3.65256	low	38559	24072	14483	515	501	14
	162	2	0.746511	low	44809	38645	6162	37	28	9
	163	2	1.4195	low	33324	8595	24727	291	231	60
	164	2	0.176429	low	30635	19278	11336	18	16	2
	165	2	16.1076	high	31390	9740	21642	2550	1614	936
	166	2	0.853438	low	36415	30320	6093	42	32	10
	167	2	0.110379	low	34213	6118	28085	26	21	5
	168	2	0.0550307	low	38891	17079	21806	10	8	2
	169	2	0.053335	low	36788	4908	31874	16	15	1
	170	2	0.405369	low	34412	23310	11101	37	29	8
	171	2	0.0878328	low	30134	8495	21632	15	11	4
	172	2	3.33311	low	43269	13556	29702	950	910	40
	173	2	0.994824	low	46596	16836	29754	285	274	11
	174	2	0.0578821	low	38624	4067	34553	18	16	2
	175	2	21.4283	high	35763	9682	26073	3878	2169	1709
	176	2	16.7072	high	32178	15728	16442	2360	1973	387
	177	2	0.414232	low	37055	9964	27038	101	90	11
	178	2	0.555474	low	31954	11389	20523	99	84	15
	179	2	0.353206	low	32300	4223	28029	77	55	22
	180	2	0.218191	low	30914	7408	23374	38	25	13
	181	2	0.131533	low	24194	12694	11404	12	9	3
	182	2	0.0699746	low	25091	9334	15720	10	9	1
	183	2	0.170714	low	30371	6903	23431	37	34	3
	184	2	1.07941	low	33548	8567	24921	230	191	39
	185	2	0.850395	low	36152	8072	27987	202	166	36
	186	2	0.55991	low	32732	12134	20539	87	59	28
	187	2	0.127473	low	31007	8121	22750	26	23	3
	188	2	0.0985475	low	27949	4545	23339	20	17	3
	189	2	0.0431367	low	37670	5144	32455	11	8	3
	190	2	15.765	high	38040	14370	23660	3037	2344	693
	191	2	17.1394	high	34691	12877	21751	3035	2342	693
	192	2	0.0107028	low	33664	5509	28030	3	3	0
	193	2	0.0754622	low	36377	12376	23853	15	12	3
	194	2	0.180232	low	35073	21101	13871	21	17	4
	195	2	0.17508	low	31647	24751	6854	11	10	1
	196	2	0.0741229	low	15691	3549	12142	9	9	0
	197	2	0.561591	low	36584	17531	19053	96	85	11
	198	2	0.387463	low	34725	5819	28906	95	78	17
	199	2	0.801398	low	34898	8538	26329	174	137	37
	200	2	0.0703532	low	34153	5725	28428	18	16	2
	201	2	0.168709	low	31112	10959	20153	33	32	1
	202	2	0.135332	low	35656	6838	28818	37	35	2
	203	2	27.4291	high	39191	17615	21572	4791	3665	1126
	204	2	0.355759	low	22199	9549	12649	35	25	10
	205	2	1.62841	low	25499	16635	8843	118	92	26
	206	2	0.187441	low	27203	10130	17072	28	24	4
	207	2	0.129418	low	39726	27317	12363	10	4	6
	208	2	excluded	excluded	0	0	0	0	0	0
	209	2	0.0145631	low	33529	12929	20600	3	3	0
	210	2	excluded	excluded	0	0	0	0	0	0
	211	2	5.02827	high	28371	11745	16626	609	382	227
	212	2	0	low	26503	6855	19648	0	0	0
	213	2	2.30501	low	34661	16570	18091	339	261	78
	214	2	37.3845	high	23923	3353	20570	6507	5324	1183
	215	2	0.68595	low	29983	17883	12100	77	71	6
	216	2	6.83541	high	39144	31756	7388	402	299	103
	217	2	0.822975	low	23606	11941	11665	74	52	22
	218	2	0.00721787	low	33550	5841	27709	1	0	1
	219	2	0.320758	low	30070	23523	6547	11	1	10
	220	2	0.0789681	low	30934	19537	11397	9	9	0
	221	2	0.819041	low	28824	14539	14285	102	87	15
	222	2	0	low	28852	13069	15783	0	0	0
	223	2	0.0465279	low	35529	18335	17194	5	2	3
	224	2	0.674353	low	25469	16275	9194	52	42	10
	225	2	0.233301	low	22899	14755	8144	15	11	4
	226	2	0.0103157	low	28355	18661	9694	1	1	0
	227	2	0	low	27027	16657	10370	0	0	0
	228	2	0.806309	low	22925	11639	11286	79	67	12
	229	2	0.108658	low	36114	15867	20247	20	18	2
	230	2	0.0313873	low	44999	25883	19116	4	2	2
	231	2	0.0449216	low	28633	6372	22261	10	10	0
	232	2	0	low	33079	6135	26944	0	0	0
	233	2	0.00997705	low	25229	15206	10023	1	1	0
	234	2	0.0582581	low	33227	22928	10299	6	6	0
	235	2	0.0534045	low	25990	11010	14980	7	6	1
	236	2	3.42683	low	30155	5234	24921	649	444	205
	237	2	0.125569	low	39617	5373	34244	29	15	14
	238	2	excluded	excluded	34787	33661	1126	47	22	25
	239	2	0.0137571	low	33643	26374	7269	1	1	0
	240	2	0.161843	low	42016	21008	21008	32	30	2
	241	2	4.86228	low	39065	7516	31549	1273	1012	261
	242	2	0	low	40273	18848	21425	0	0	0
	243	2	0.145953	low	41386	14665	26721	27	15	12
	244	2	2.91929	low	32025	14690	17333	368	230	138
	245	2	0.836004	low	36828	15292	21531	137	94	43
	246	2	0.0881651	low	29392	10106	19282	9	1	8
	247	2	2.82293	low	39284	10053	29225	655	485	170
	248	2	0.0168685	low	30581	940	29641	3	1	2
	249	2	0.121474	low	35694	1942	33752	37	33	4
	250	2	0	low	25774	13563	12205	0	0	0
	251	2	0.0525081	low	32970	4403	28567	12	9	3
	252	2	0.0449971	low	25421	969	24446	8	5	3
	253	2	0	low	31464	12731	18730	0	0	0
	254	2	0.99372	low	28111	2949	25158	217	184	33
	255	2	0.112195	low	38726	9311	29413	18	3	15
	256	2	0.958548	low	32791	17038	15753	124	97	27
	257	2	37.097	high	44794	20535	24258	5741	2483	3258
	258	2	0.192323	low	40206	1718	38477	53	32	21
	259	2	0.166875	low	27899	6321	21573	28	20	8
	260	2	0.144548	low	33616	19079	14528	18	15	3
	261	2	0.0707902	low	35912	24604	11301	7	6	1
	262	2	0.038956	low	24801	4265	20536	8	8	0
	263	2	30.2616	high	43946	11681	32262	7250	4737	2513
	264	2	0.478274	low	26343	16513	9827	44	41	3
	265	2	0.0142116	low	20909	6834	14073	2	2	0
	266	2	0.188699	low	30520	1371	29147	49	43	6
	267	2	0	low	26354	3697	22647	0	0	0
	268	2	0.493989	low	32543	5008	27531	131	126	5
	269	2	0.395066	low	27549	15146	12403	39	29	10
	270	2	18.9263	high	35464	8410	27047	3793	2467	1326
	271	2	0.207585	low	30108	5058	25050	36	20	16
	272	2	excluded	excluded	0	0	0	0	0	0
	273	2	0.709281	low	24699	13132	11561	67	52	15
	274	2	0.100117	low	26233	8254	17979	17	16	1
	275	2	0.0774157	low	35772	21551	14209	9	7	2
	276	2	0.411691	low	40313	10912	29391	81	41	40
	277	2	7.79661	high	17845	14597	3245	197	141	56
	278	2	0.155604	low	44223	21705	22493	26	17	9
	279	2	0.0361497	low	38151	7716	30429	9	7	2
	280	2	0.0436948	low	38697	4365	34329	15	15	0
	281	2	0.0747898	low	40428	6996	33427	16	7	9
	282	2	0.0567652	low	43371	18703	24663	8	2	6
	283	2	10.3938	high	37730	22296	15413	1055	508	547
	284	2	0.0853	low	35005	13884	21102	15	12	3
	285	2	0.798554	low	33345	2907	30430	223	203	20
	286	2	3.99312	low	34923	15736	19183	576	386	190
	287	2	0.00863558	low	34036	10806	23160	1	0	1
	288	2	0.105328	low	37979	10374	27533	20	11	9
	289	2	0.0457582	low	47463	36477	10927	5	5	0
	290	2	0.969342	low	34803	25896	8872	73	60	13
	291	2	1.33031	low	37080	10560	26460	303	254	49
	292	2	0.953702	low	41797	35988	5767	51	47	4
	293	2	0.0428131	low	37830	2792	35036	15	15	0
	294	2	0.0260417	low	35150	23629	11520	3	3	0
	295	2	2.36422	low	41672	29557	12097	234	182	52
	296	2	0.0453403	low	33421	9059	24261	10	9	1
	297	2	0.350487	low	38466	8748	29673	87	70	17
	298	2	0.0792644	low	26904	14270	12616	8	6	2
	299	2	0.122716	low	49570	34780	14668	18	18	0
	300	2	0.225924	low	47796	25184	22574	36	21	15
	301	2	1.0518	low	28976	18897	10078	78	50	28
	302	2	0.0484966	low	26120	5496	20620	9	8	1
	303	2	0.732807	low	25472	14758	10644	75	72	3
	304	2	0.0387087	low	31902	18966	12917	3	1	2
	305	2	0.676948	low	41645	13905	27624	148	109	39
	306	2	1.10071	low	27809	8968	18806	154	101	53
	307	2	18.8263	high	32788	7128	25629	3481	2137	1344
	308	2	0.969852	low	29875	16547	13301	119	109	10
	309	2	23.8783	high	34733	16158	18565	3325	2217	1108
	310	2	4.01278	low	26317	16299	10018	316	230	86
	311	2	0.42025	low	38097	7381	30696	97	65	32
	312	2	0.442738	low	30689	5157	25523	79	45	34
	313	2	0.00740192	low	28951	15441	13510	1	1	0
	314	2	0.911469	low	31257	19407	11849	98	88	10
	315	2	0.121171	low	30213	9571	20632	23	21	2
	316	2	3.95762	low	39896	9969	29917	884	584	300
	317	2	0.0193117	low	35426	9533	25891	5	5	0
	318	2	1.39448	low	33710	3661	30047	332	245	87
	319	2	0.0489896	low	29286	21120	8165	3	2	1
	320	2	0.0323276	low	34207	6367	27840	8	7	1
	321	2	0.0127796	low	42529	19045	23475	2	1	1
	322	2	0.00519454	low	25334	6080	19251	1	1	0
	323	2	0.0606747	low	36250	11524	24722	8	1	7
	324	2	0.873174	low	30341	7205	23134	181	160	21
	325	2	2.9404	low	31517	20226	11291	304	276	28
	326	2	3.58267	low	33435	18500	14933	437	339	98
	327	2	3.11309	low	34517	29795	4722	109	71	38
	328	2	26.9713	high	36024	21576	14445	2825	1754	1071
	329	2	0.0415877	low	32240	10579	21641	8	7	1
	330	2	25.7897	high	38933	18575	20357	3892	2534	1358
	331	2	0.0460787	low	32576	10869	21702	9	8	1
	332	2	0.609099	low	32799	8663	24134	110	73	37
	333	2	0.596148	low	36441	23354	13084	74	70	4
	334	2	0.320031	low	35870	9934	25935	58	33	25
	335	2	0.424463	low	32674	15947	16727	61	51	10
	336	2	0.0411353	low	12608	10161	2431	1	1	0
	337	2	0.0335988	low	36663	6897	29763	8	6	2
	338	2	0.153089	low	75658	27316	48338	64	54	10
	339	2	2.18562	low	68782	13034	55728	1070	922	148
	340	2	0.0302602	low	35333	5590	29742	9	9	0
	341	2	0.243956	low	38863	15899	22955	28	0	28
	342	2	7.07424	high	32580	12281	20299	1117	798	319
	343	2	0.561529	low	34193	9082	25110	112	83	29
	344	2	0.0827301	low	45104	30598	14505	6	0	6
	345	2	1.15031	low	34061	6675	27384	250	185	65
	346	2	0.140565	low	38166	12554	25611	31	26	5
	347	2	5.00729	high	60916	15614	45294	1837	1406	431
	348	2	0.00301132	low	40732	7516	33208	1	1	0
	349	2	0.292987	low	44662	18380	26281	73	69	4
	350	2	1.81259	low	29012	8209	20799	329	281	48
	351	2	0.128403	low	37572	10314	27258	21	7	14
	352	2	0.0300883	low	40053	10140	29912	5	1	4
	353	2	3.59541	low	40821	11032	29788	921	771	150
	354	2	0.369164	low	64954	23507	41445	119	85	34
	355	2	0.0107875	low	37987	10174	27810	2	1	1
	356	2	9.72737	high	36844	9331	27510	1949	1222	727
	357	2	0.127084	low	41984	28606	13377	12	7	5
	358	2	2.37874	low	36833	9885	26947	576	511	65
	359	2	0	low	51844	2498	49346	0	0	0
	360	2	0.182704	low	35177	17114	18062	29	25	4
	361	2	6.59722	high	32326	19654	12672	701	566	135
	362	2	2.79079	low	31874	7757	24115	536	399	137
	363	2	0.0752041	low	25390	16082	9308	6	5	1
	364	2	3.09716	low	31504	4895	26605	621	418	203
	365	2	0.0720721	low	40349	18148	22200	15	14	1
	366	2	2.47547	low	33611	8645	24965	494	370	124
	367	2	28.0081	high	43099	17485	25614	5152	3130	2022
	368	2	77.9539	high	24693	6834	17858	8825	3729	5096
	369	2	5.72234	high	37080	7243	29813	1308	910	398
	370	2	0.0103785	low	43012	14100	28906	3	3	0
	371	2	0.0437691	low	40788	8796	31986	12	10	2
	372	2	2.50197	low	17489	8610	8873	215	208	7
	373	2	0.843286	low	30611	5823	24784	192	175	17
	374	2	0.290375	low	51415	16287	35127	79	56	23
	375	2	0.0745033	low	12634	541	12080	6	3	3
	376	2	0.0514139	low	9890	2059	7780	2	0	2
	377	2	excluded	excluded	1	0	1	0	0	0
	378	2	1.44441	low	33125	9217	23816	297	250	47
	379	2	0.369953	low	31283	12609	18651	63	57	6
	380	2	0.866406	low	6927	3168	3578	22	13	9
	381	2	4.32155	low	36819	31182	5461	204	172	32
	382	2	0.0690042	low	32627	9412	23187	16	16	0
	383	2	0.108409	low	37429	30962	6457	6	5	1
	384	2	2.40624	low	30346	8594	21652	443	365	78
