# Supplementary material for: Organoid platinum-resistance model identifies KRT17 as a biomarker of targeted therapy in ovarian cancer
Source: iScience. 2025 Nov 10;28(12):113999. doi: 10.1016/j.isci.2025.113999 (PMC12702183; doi:10.1016/j.isci.2025.113999)
Supplement: Table S7. Composition of organoid growth media, related to STAR Methods [file mmc8.xlsx]

## Sheet: Table S7
	Ovarian cancer medium 1 - OCM1
	Reagent	Final concentration	Amount
	BMP2 (10 µg/ml)	10 ng/ml	20 µl
	EGF (10 µg/ml)	10 ng/ml	20 µl
	A83-01 (0.5 mM)	0.5 µM	20 µl
	Y-27632 (3 mM)	9 µM	67 µl
	N2 100x	1x	200 µl
	B27 50x	1x	400 µl
	NAC 500 mM	1.25 mM	50 µl
	NIC 1 M	5 mM	100 µl
	Primocin	1x	40 µl
	ADF++		19.063 ml
	Total		20 ml
	Ovarian cancer medium 1 - OCM1 +
	Herß-1 (HRG-B1) is added to OCM1 at a final concentration of 50 ng/mL
	ADF ++ and Tissue Collection Medium
	Reagent	Final concentration	Amount
	Advanced F12		490 ml
	Glutamax	100 x	5 ml
	HEPES	5 mM	5 ml (1M)
