# Supplementary material for: Organoid platinum-resistance model identifies KRT17 as a biomarker of targeted therapy in ovarian cancer
Source: iScience. 2025 Nov 10;28(12):113999. doi: 10.1016/j.isci.2025.113999 (PMC12702183; doi:10.1016/j.isci.2025.113999)
Supplement: Table S8. TaqMan primers used in this study, related to STAR Methods [file mmc9.xlsx]

## Sheet: Table S8
	TaqMan Primers:
	Primer	Company	Catalog Number
	KRT17 Exon1-2	Thermo Scientific™	Hs01588578_m1
	KRT17 Exon2-3	Thermo Scientific™	Hs01588579_gH
	KRT17 Exon3-4	Thermo Scientific™	Hs01588580_g1
	KRT17 Exon7-8	Thermo Scientific™	Hs00356958_m1
	ID2	Thermo Scientific™	Hs04187239_m1
	ID3	Thermo Scientific™	Hs00171409_m1
	LEF1	Thermo Scientific™	Hs01547250_m1
	FOXM1	Thermo Scientific™	Hs01073586_m1
	PAX8	Thermo Scientific™	Hs00247586_m1
	PROM1 (CD133)	Thermo Scientific™	Hs01009259_m1
