# Supplementary material for: Organoid platinum-resistance model identifies KRT17 as a biomarker of targeted therapy in ovarian cancer
Source: iScience. 2025 Nov 10;28(12):113999. doi: 10.1016/j.isci.2025.113999 (PMC12702183; doi:10.1016/j.isci.2025.113999)
Supplement: Table S9. Sequences of guide RNAs used for CRISPR editing, related to STAR Methods [file mmc10.xlsx]

## Sheet: Table S9
	Target gene	sgRNA Sequences	Company	Amplicon size	GC %
	KRT17	CAGCCCCUAAGAGAGCCCUC	Synthego	446	59
		ACUGGUCACGCAUCUCGUUG	Synthego	449	59
	TRAC	CUCUCAGCUGGUACACGGCA	Synthego	667
		GAGAAUCAAAAUCGGUGAAU	Synthego
		ACAAAACUGUGCUAGACAUG	Synthego
	Forward PCR Primer for validation	TGCCTTTATTCTGAGGGAGCTC
		TCAGGTTTCCTTGAGTGGCAGG
	Reverse PCR Primer for validation	GAAGGCTTGGGAGTGAGAGG
		TAAGGCCGAGACCACCAATCAG
	Sequencing Primer	GCCTTTATTCTGAGGGAGCTCC
		CTGGCCGTGAACGTTCACTGAAATCATGGC
