# Supplementary material for: Organoid platinum-resistance model identifies KRT17 as a biomarker of targeted therapy in ovarian cancer
Source: iScience. 2025 Nov 10;28(12):113999. doi: 10.1016/j.isci.2025.113999 (PMC12702183; doi:10.1016/j.isci.2025.113999)
Supplement: Table S10. Parameters used for automatic KRT17 cell detection, related to STAR Methods [file mmc11.xlsx]

## Sheet: Table S10
	Staining Vectors
	KRT17	0.6919 0.65016 0.31396
	Hematoxylin	0.21283 0.80653 0.55156
	Background	216 219 222
	positive cell detection
	detectionImageBrightfield	Optical density sum
	backgroundByReconstruction	true
	backgroundRadius	0
	medianRadius	2
	sigma	3
	minArea	5
	maxArea	2500
	threshold	0.025
	maxBackground	2
	watershedPostProcess	true
	cellExpansion	8
	includeNuclei	true
	smoothBoundaries	true
	makeMeasurements	true
	thresholdCompartment	KRT17 OD mean
	thresholdPositive1+	0.09
	thresholdPositive2+	0.17
	singleThreshold	false
